# Supplementary material for: Therapeutic drug monitoring of docetaxel by pharmacokinetics and pharmacogenetics: A randomized clinical trial of AUC‐guided dosing in nonsmall cell lung cancer
Source: Clin Transl Med. 2021 Apr 5;11(4):e354. doi: 10.1002/ctm2.354 (PMC8021539; doi:10.1002/ctm2.354)
Supplement: Supplementary file 4 — Table S1 [file CTM2-11-e354-s001.xlsx]

## Sheet: s-table 1 tab a
S-table 1a: 1042 SNPs covered for panel sequencing on BGISEQ-500 platform.
dbSNP	Gene
rs1002205	ABCB1
rs10248420	ABCB1
rs10256836	ABCB1
rs10267099	ABCB1
rs10276036	ABCB1
rs10280101	ABCB1
rs10280623	ABCB1
rs1045642	ABCB1
rs1128503	ABCB1
rs1186745	ABCB1
rs1186746	ABCB1
rs11983225	ABCB1
rs1202172	ABCB1
rs12720067	ABCB1
rs13233308	ABCB1
rs1882478	ABCB1
rs1922242	ABCB1
rs1978095	ABCB1
rs2032582	ABCB1
rs2032583	ABCB1
rs2032588	ABCB1
rs2157929	ABCB1
rs2188524	ABCB1
rs2229107	ABCB1
rs2229109	ABCB1
rs2235015	ABCB1
rs2235040	ABCB1
rs2235046	ABCB1
rs2235047	ABCB1
rs2235048	ABCB1
rs2235067	ABCB1
rs2373588	ABCB1
rs28401781	ABCB1
rs3213619	ABCB1
rs3789243	ABCB1
rs3789246	ABCB1
rs3842	ABCB1
rs4148737	ABCB1
rs4148738	ABCB1
rs4148739	ABCB1
rs4148740	ABCB1
rs4728709	ABCB1
rs6949448	ABCB1
rs72552784	ABCB1
rs7787082	ABCB1
rs868755	ABCB1
rs9282564	ABCB1
rs11861115	ABCC1
rs119774	ABCC1
rs16967126	ABCC1
rs17264736	ABCC1
rs17287570	ABCC1
rs1967120	ABCC1
rs2074087	ABCC1
rs212091	ABCC1
rs2238476	ABCC1
rs246221	ABCC1
rs246240	ABCC1
rs28364006	ABCC1
rs2889517	ABCC1
rs35529209	ABCC1
rs35592	ABCC1
rs35596	ABCC1
rs3743527	ABCC1
rs3784862	ABCC1
rs3784864	ABCC1
rs4148350	ABCC1
rs4148354	ABCC1
rs4148356	ABCC1
rs45511401	ABCC1
rs4781712	ABCC1
rs8058040	ABCC1
rs903880	ABCC1
rs11190291	ABCC2
rs113646094	ABCC2
rs11598781	ABCC2
rs12762549	ABCC2
rs12826	ABCC2
rs17216177	ABCC2
rs17222589	ABCC2
rs17222723	ABCC2
rs1885301	ABCC2
rs2002042	ABCC2
rs2273697	ABCC2
rs2756109	ABCC2
rs2804398	ABCC2
rs2804400	ABCC2
rs2804402	ABCC2
rs2862691	ABCC2
rs3740065	ABCC2
rs3740066	ABCC2
rs3740067	ABCC2
rs3758395	ABCC2
rs4148386	ABCC2
rs4148396	ABCC2
rs7080681	ABCC2
rs717620	ABCC2
rs7910642	ABCC2
rs8187707	ABCC2
rs8187710	ABCC2
rs10011796	ABCG2
rs1061018	ABCG2
rs12505410	ABCG2
rs13120400	ABCG2
rs1481012	ABCG2
rs17731538	ABCG2
rs17731799	ABCG2
rs2231135	ABCG2
rs2231137	ABCG2
rs2231142	ABCG2
rs2231148	ABCG2
rs2231164	ABCG2
rs2622604	ABCG2
rs2622628	ABCG2
rs2725252	ABCG2
rs2725256	ABCG2
rs3109823	ABCG2
rs3114018	ABCG2
rs3114020	ABCG2
rs3219191	ABCG2
rs41282401	ABCG2
rs4148157	ABCG2
rs45605536	ABCG2
rs58818712	ABCG2
rs72552713	ABCG2
rs17309872	ACSS2
rs725521	ACSS2
rs2072685	ALOX15B
rs1760944	APEX1
rs5085	APOA2
rs1800477	BCL2
rs2849380	BCL2
rs899966	BCL2
rs1042124	CDC25C
rs1065634	CSDE1
rs7528588	CSDE1
rs1042657	CSF3
rs25645	CSF3
rs2827	CSF3
rs314127	CTD-2270F17.1
rs2227306	CXCL8
rs1056836	CYP1B1
rs1800440	CYP1B1
rs2585428	CYP24A1
rs2762939	CYP24A1
rs3787554	CYP24A1
rs4809957	CYP24A1
rs10509681	CYP2C8
rs1058930	CYP2C8
rs1113129	CYP2C8
rs11572076	CYP2C8
rs11572080	CYP2C8
rs11572103	CYP2C8
rs12268782	CYP2C8
rs1341164	CYP2C8
rs17110453	CYP2C8
rs1934951	CYP2C8
rs1934980	CYP2C8
rs2275622	CYP2C8
rs66501115	CYP2C8
rs7909236	CYP2C8
rs12333983	CYP3A4
rs12721629	CYP3A4
rs12721634	CYP3A4
rs1851426	CYP3A4
rs193451	CYP3A4
rs2242480	CYP3A4
rs2246709	CYP3A4
rs2687116	CYP3A4
rs2740574	CYP3A4
rs28371759	CYP3A4
rs35599367	CYP3A4
rs3735451	CYP3A4
rs4646437	CYP3A4
rs4646440	CYP3A4
rs4986908	CYP3A4
rs4986909	CYP3A4
rs4986913	CYP3A4
rs4986914	CYP3A4
rs55785340	CYP3A4
rs55951658	CYP3A4
rs56324128	CYP3A4
rs67666821	CYP3A4
rs67784355	CYP3A4
rs6956344	CYP3A4
rs72552798	CYP3A4
rs72552799	CYP3A4
rs10264272	CYP3A5
rs15524	CYP3A5
rs17161788	CYP3A5
rs28365083	CYP3A5
rs28365085	CYP3A5
rs28383479	CYP3A5
rs41303343	CYP3A5
rs55817950	CYP3A5
rs76293380	CYP3A5
rs776746	CYP3A5
rs11190303	DNMBP
rs1333727	DPYD-AS1
rs569998	DPYD-AS1
rs1860129	EGF
rs2067004	EGF
rs7349683	EPHA5
rs301927	EPHA6
rs2234922	EPHX1
rs634657	GCLC
rs451774	GPX5
rs12633127	GSK3B
rs701992	GSK3B
rs11167248	GSS
rs118182729	GSS
rs17310328	GSS
rs1801310	GSS
rs201371621	GSS
rs2025096	GSS
rs2025097	GSS
rs2236270	GSS
rs2236271	GSS
rs2273684	GSS
rs34526995	GSS
rs34897984	GSS
rs35291022	GSS
rs35789023	GSS
rs36000727	GSS
rs4911452	GSS
rs4911453	GSS
rs56400038	GSS
rs6058146	GSS
rs6060124	GSS
rs6060127	GSS
rs6060128	GSS
rs6087651	GSS
rs6087653	GSS
rs6087654	GSS
rs6088653	GSS
rs6088655	GSS
rs6088658	GSS
rs6119545	GSS
rs6141521	GSS
rs6142264	GSS
rs7265992	GSS
rs734111	GSS
rs7344898	GSS
rs1032419	GSTA3
rs512795	GSTA3
rs316128	GSTA4
rs4715354	GSTA5
rs1520220	IGF1
rs2230949	IGF2
rs17561	IL1A
rs2236930	IL1R2
rs11432	IRX2
rs17661089	IRX2
rs11712308	MAATS1
rs13070374	MAATS1
rs2293214	MAATS1
rs9815093	MAATS1
rs111394761	MAP2
rs112627538	MAP2
rs112861196	MAP2
rs113505378	MAP2
rs113563544	MAP2
rs113589742	MAP2
rs113666636	MAP2
rs113668167	MAP2
rs114531804	MAP2
rs116288447	MAP2
rs116515304	MAP2
rs11678041	MAP2
rs117354198	MAP2
rs11889422	MAP2
rs12613838	MAP2
rs12614974	MAP2
rs13392748	MAP2
rs137926627	MAP2
rs137944482	MAP2
rs138809066	MAP2
rs140319670	MAP2
rs141166524	MAP2
rs141263173	MAP2
rs141300266	MAP2
rs143141412	MAP2
rs143188731	MAP2
rs144149734	MAP2
rs145081211	MAP2
rs145124407	MAP2
rs145745246	MAP2
rs147006373	MAP2
rs147770023	MAP2
rs148102787	MAP2
rs149078889	MAP2
rs149526968	MAP2
rs150291054	MAP2
rs16843614	MAP2
rs16843618	MAP2
rs16843621	MAP2
rs180815814	MAP2
rs183144733	MAP2
rs183379883	MAP2
rs183583631	MAP2
rs183588119	MAP2
rs183927068	MAP2
rs184750991	MAP2
rs185252440	MAP2
rs185373390	MAP2
rs186333656	MAP2
rs186592423	MAP2
rs186657740	MAP2
rs187882319	MAP2
rs188580062	MAP2
rs189676988	MAP2
rs189690356	MAP2
rs189850574	MAP2
rs190103484	MAP2
rs191454639	MAP2
rs192256255	MAP2
rs192754387	MAP2
rs192923591	MAP2
rs199952940	MAP2
rs202151399	MAP2
rs34608863	MAP2
rs35227040	MAP2
rs35306148	MAP2
rs35320310	MAP2
rs35418396	MAP2
rs35433095	MAP2
rs35564310	MAP2
rs35784941	MAP2
rs35935403	MAP2
rs367832102	MAP2
rs368037278	MAP2
rs369294009	MAP2
rs370182851	MAP2
rs370387493	MAP2
rs372175517	MAP2
rs372258315	MAP2
rs372594467	MAP2
rs373722340	MAP2
rs374604143	MAP2
rs377416538	MAP2
rs377596861	MAP2
rs45548435	MAP2
rs529187343	MAP2
rs529627804	MAP2
rs530144626	MAP2
rs532031118	MAP2
rs532323593	MAP2
rs532337271	MAP2
rs532421075	MAP2
rs532855592	MAP2
rs532879879	MAP2
rs533811617	MAP2
rs534228388	MAP2
rs534233825	MAP2
rs534717625	MAP2
rs534871386	MAP2
rs535613214	MAP2
rs535705977	MAP2
rs536322959	MAP2
rs538085126	MAP2
rs538294032	MAP2
rs538466103	MAP2
rs538835992	MAP2
rs538878447	MAP2
rs539343387	MAP2
rs539506816	MAP2
rs539884150	MAP2
rs540324284	MAP2
rs540610944	MAP2
rs540932395	MAP2
rs541589406	MAP2
rs542002160	MAP2
rs542057809	MAP2
rs542741645	MAP2
rs544415658	MAP2
rs544578669	MAP2
rs544896933	MAP2
rs545917800	MAP2
rs546130304	MAP2
rs546324549	MAP2
rs546365261	MAP2
rs546566140	MAP2
rs546759199	MAP2
rs546978558	MAP2
rs547116203	MAP2
rs547218025	MAP2
rs547486395	MAP2
rs547774809	MAP2
rs548183483	MAP2
rs548487056	MAP2
rs548577601	MAP2
rs549327916	MAP2
rs550661487	MAP2
rs552273799	MAP2
rs552483938	MAP2
rs553378243	MAP2
rs553449883	MAP2
rs553564671	MAP2
rs553604106	MAP2
rs553752167	MAP2
rs553756407	MAP2
rs553901580	MAP2
rs554440397	MAP2
rs554955157	MAP2
rs555019837	MAP2
rs555258599	MAP2
rs555543738	MAP2
rs556217575	MAP2
rs556330641	MAP2
rs556650334	MAP2
rs55677311	MAP2
rs557141456	MAP2
rs557253334	MAP2
rs557580848	MAP2
rs560059761	MAP2
rs560121309	MAP2
rs560629690	MAP2
rs560836328	MAP2
rs561093823	MAP2
rs561407288	MAP2
rs561828230	MAP2
rs563082481	MAP2
rs563922355	MAP2
rs563948187	MAP2
rs564131969	MAP2
rs565672185	MAP2
rs566028012	MAP2
rs567490253	MAP2
rs567617754	MAP2
rs567682536	MAP2
rs568383226	MAP2
rs568947757	MAP2
rs569073571	MAP2
rs569457250	MAP2
rs569624791	MAP2
rs569798360	MAP2
rs569854104	MAP2
rs570509469	MAP2
rs570523690	MAP2
rs570762923	MAP2
rs571704639	MAP2
rs572261201	MAP2
rs572852757	MAP2
rs572947199	MAP2
rs574334921	MAP2
rs574394942	MAP2
rs574857185	MAP2
rs575575885	MAP2
rs575715601	MAP2
rs576136843	MAP2
rs576202650	MAP2
rs576277411	MAP2
rs576936851	MAP2
rs576972609	MAP2
rs577215690	MAP2
rs72995629	MAP2
rs72995630	MAP2
rs73065162	MAP2
rs73074730	MAP2
rs746192267	MAP2
rs746256897	MAP2
rs746476589	MAP2
rs746697662	MAP2
rs747434165	MAP2
rs747991326	MAP2
rs748189074	MAP2
rs748634936	MAP2
rs749714079	MAP2
rs749848428	MAP2
rs749893284	MAP2
rs749938895	MAP2
rs750619832	MAP2
rs751020957	MAP2
rs751083442	MAP2
rs751287159	MAP2
rs752423931	MAP2
rs752768095	MAP2
rs753072105	MAP2
rs753794047	MAP2
rs754029600	MAP2
rs754061698	MAP2
rs756118001	MAP2
rs756465500	MAP2
rs756633357	MAP2
rs756761389	MAP2
rs756772574	MAP2
rs75843462	MAP2
rs758461598	MAP2
rs75904693	MAP2
rs759201207	MAP2
rs759403550	MAP2
rs759487787	MAP2
rs760218559	MAP2
rs761492419	MAP2
rs761608926	MAP2
rs761982535	MAP2
rs762093127	MAP2
rs763553294	MAP2
rs763590734	MAP2
rs764598753	MAP2
rs765132401	MAP2
rs767336163	MAP2
rs767400754	MAP2
rs767717168	MAP2
rs767772824	MAP2
rs76792277	MAP2
rs768590512	MAP2
rs768811605	MAP2
rs769136557	MAP2
rs769205507	MAP2
rs769516514	MAP2
rs769525210	MAP2
rs769688261	MAP2
rs769985826	MAP2
rs770225516	MAP2
rs770700722	MAP2
rs772095012	MAP2
rs772224479	MAP2
rs772471605	MAP2
rs773214073	MAP2
rs774319401	MAP2
rs774477751	MAP2
rs775024165	MAP2
rs775410056	MAP2
rs775573194	MAP2
rs776097451	MAP2
rs776431053	MAP2
rs777392605	MAP2
rs777715314	MAP2
rs777869493	MAP2
rs779059349	MAP2
rs779219128	MAP2
rs780090877	MAP2
rs780248985	MAP2
rs780952531	MAP2
rs78101873	MAP2
rs78226633	MAP2
rs78467203	MAP2
rs78816665	MAP2
rs79246906	MAP2
rs79583267	MAP2
rs796350620	MAP2
rs796447972	MAP2
rs1017226	MAP3K1
rs114074334	MAP3K1
rs115495921	MAP3K1
rs117263919	MAP3K1
rs11739344	MAP3K1
rs117905002	MAP3K1
rs11960484	MAP3K1
rs12521083	MAP3K1
rs12655264	MAP3K1
rs12656969	MAP3K1
rs12658532	MAP3K1
rs13356762	MAP3K1
rs149242419	MAP3K1
rs16877026	MAP3K1
rs16886364	MAP3K1
rs16886383	MAP3K1
rs16886389	MAP3K1
rs16886397	MAP3K1
rs16886400	MAP3K1
rs16886403	MAP3K1
rs16886407	MAP3K1
rs16886419	MAP3K1
rs16886420	MAP3K1
rs16886424	MAP3K1
rs16886425	MAP3K1
rs16886429	MAP3K1
rs16886445	MAP3K1
rs16886448	MAP3K1
rs16886449	MAP3K1
rs16886463	MAP3K1
rs185219	MAP3K1
rs1862621	MAP3K1
rs1867731	MAP3K1
rs190413	MAP3K1
rs190414	MAP3K1
rs194058	MAP3K1
rs2113079	MAP3K1
rs2229882	MAP3K1
rs2432195	MAP3K1
rs252887	MAP3K1
rs252898	MAP3K1
rs252899	MAP3K1
rs252900	MAP3K1
rs252902	MAP3K1
rs252903	MAP3K1
rs252904	MAP3K1
rs252905	MAP3K1
rs252906	MAP3K1
rs252907	MAP3K1
rs252908	MAP3K1
rs252909	MAP3K1
rs252915	MAP3K1
rs252916	MAP3K1
rs252917	MAP3K1
rs252918	MAP3K1
rs252919	MAP3K1
rs252920	MAP3K1
rs252921	MAP3K1
rs252922	MAP3K1
rs2548663	MAP3K1
rs2548664	MAP3K1
rs2548665	MAP3K1
rs2591949	MAP3K1
rs2591950	MAP3K1
rs2591951	MAP3K1
rs2591952	MAP3K1
rs28710284	MAP3K1
rs3099459	MAP3K1
rs3099460	MAP3K1
rs33322	MAP3K1
rs33323	MAP3K1
rs33325	MAP3K1
rs33326	MAP3K1
rs33327	MAP3K1
rs33328	MAP3K1
rs33329	MAP3K1
rs33331	MAP3K1
rs3733951	MAP3K1
rs3736430	MAP3K1
rs3814430	MAP3K1
rs3817119	MAP3K1
rs3822625	MAP3K1
rs40016	MAP3K1
rs41106	MAP3K1
rs42769	MAP3K1
rs43184	MAP3K1
rs56228802	MAP3K1
rs56822906	MAP3K1
rs57803105	MAP3K1
rs58151318	MAP3K1
rs58292679	MAP3K1
rs58835146	MAP3K1
rs60590641	MAP3K1
rs60985357	MAP3K1
rs61141156	MAP3K1
rs61243567	MAP3K1
rs62355943	MAP3K1
rs62355944	MAP3K1
rs62358073	MAP3K1
rs62358074	MAP3K1
rs62358076	MAP3K1
rs62358104	MAP3K1
rs62358106	MAP3K1
rs6885541	MAP3K1
rs702688	MAP3K1
rs702689	MAP3K1
rs702691	MAP3K1
rs72644086	MAP3K1
rs72644087	MAP3K1
rs726501	MAP3K1
rs72758038	MAP3K1
rs72758040	MAP3K1
rs72758096	MAP3K1
rs74762363	MAP3K1
rs74943569	MAP3K1
rs75718507	MAP3K1
rs76058858	MAP3K1
rs76418981	MAP3K1
rs76578860	MAP3K1
rs77211654	MAP3K1
rs7724841	MAP3K1
rs7731700	MAP3K1
rs77371588	MAP3K1
rs77761489	MAP3K1
rs78489097	MAP3K1
rs78686102	MAP3K1
rs78888935	MAP3K1
rs79953845	MAP3K1
rs80024747	MAP3K1
rs832546	MAP3K1
rs832547	MAP3K1
rs832548	MAP3K1
rs832549	MAP3K1
rs832550	MAP3K1
rs832551	MAP3K1
rs832552	MAP3K1
rs832553	MAP3K1
rs832554	MAP3K1
rs832555	MAP3K1
rs832560	MAP3K1
rs832564	MAP3K1
rs832565	MAP3K1
rs832566	MAP3K1
rs832567	MAP3K1
rs832568	MAP3K1
rs832569	MAP3K1
rs832570	MAP3K1
rs832571	MAP3K1
rs832573	MAP3K1
rs832575	MAP3K1
rs832576	MAP3K1
rs832577	MAP3K1
rs832578	MAP3K1
rs832579	MAP3K1
rs832580	MAP3K1
rs832582	MAP3K1
rs832583	MAP3K1
rs832584	MAP3K1
rs832585	MAP3K1
rs832586	MAP3K1
rs860580	MAP3K1
rs860581	MAP3K1
rs861283	MAP3K1
rs863840	MAP3K1
rs865570	MAP3K1
rs866222	MAP3K1
rs866223	MAP3K1
rs895380	MAP3K1
rs9686160	MAP3K1
rs9687226	MAP3K1
rs986049	MAP3K1
rs1060421	MAP4
rs1061003	MAP4
rs1061112	MAP4
rs1061138	MAP4
rs111416679	MAP4
rs111476617	MAP4
rs111933914	MAP4
rs111959922	MAP4
rs112386343	MAP4
rs11268924	MAP4
rs11274244	MAP4
rs112747428	MAP4
rs11294816	MAP4
rs114227081	MAP4
rs114233097	MAP4
rs114512925	MAP4
rs114689863	MAP4
rs114962860	MAP4
rs115402061	MAP4
rs11548144	MAP4
rs115680786	MAP4
rs117041756	MAP4
rs137915058	MAP4
rs139714127	MAP4
rs140315813	MAP4
rs140625838	MAP4
rs141157233	MAP4
rs141380693	MAP4
rs141642911	MAP4
rs143012378	MAP4
rs148446434	MAP4
rs149458597	MAP4
rs150505333	MAP4
rs150531224	MAP4
rs1804897	MAP4
rs1804898	MAP4
rs182304787	MAP4
rs182832475	MAP4
rs183514137	MAP4
rs183545574	MAP4
rs185490606	MAP4
rs185725351	MAP4
rs186403729	MAP4
rs1875103	MAP4
rs187959241	MAP4
rs188027721	MAP4
rs188956371	MAP4
rs189801533	MAP4
rs190546233	MAP4
rs191259255	MAP4
rs192147696	MAP4
rs192479900	MAP4
rs192952414	MAP4
rs200324445	MAP4
rs201272858	MAP4
rs369241848	MAP4
rs369479629	MAP4
rs369522695	MAP4
rs370441793	MAP4
rs371257866	MAP4
rs373385116	MAP4
rs373436155	MAP4
rs373847717	MAP4
rs375167512	MAP4
rs376401972	MAP4
rs376499402	MAP4
rs376772291	MAP4
rs377169584	MAP4
rs377349266	MAP4
rs377718464	MAP4
rs398038727	MAP4
rs4858882	MAP4
rs527305089	MAP4
rs528828279	MAP4
rs529715567	MAP4
rs529853310	MAP4
rs530252112	MAP4
rs530500870	MAP4
rs531276568	MAP4
rs532318362	MAP4
rs532755118	MAP4
rs532926719	MAP4
rs533434354	MAP4
rs534586855	MAP4
rs534601917	MAP4
rs534974162	MAP4
rs535544981	MAP4
rs536008876	MAP4
rs536217981	MAP4
rs536740987	MAP4
rs537411298	MAP4
rs537459972	MAP4
rs538782735	MAP4
rs538839080	MAP4
rs539791607	MAP4
rs540782783	MAP4
rs541174281	MAP4
rs541940013	MAP4
rs541978742	MAP4
rs541999142	MAP4
rs542221963	MAP4
rs543014801	MAP4
rs543144451	MAP4
rs543388430	MAP4
rs543408474	MAP4
rs544735554	MAP4
rs545064662	MAP4
rs545072611	MAP4
rs545746745	MAP4
rs547633558	MAP4
rs548015511	MAP4
rs548056167	MAP4
rs548921197	MAP4
rs550000330	MAP4
rs550646708	MAP4
rs551797208	MAP4
rs552250802	MAP4
rs552590278	MAP4
rs552618831	MAP4
rs552812353	MAP4
rs552837636	MAP4
rs553197339	MAP4
rs553400455	MAP4
rs553613270	MAP4
rs553642254	MAP4
rs554129890	MAP4
rs554262161	MAP4
rs554956946	MAP4
rs555899942	MAP4
rs556121016	MAP4
rs556443919	MAP4
rs556982891	MAP4
rs55721964	MAP4
rs558265192	MAP4
rs559191965	MAP4
rs559266613	MAP4
rs559371191	MAP4
rs560017956	MAP4
rs560535183	MAP4
rs560575376	MAP4
rs561227465	MAP4
rs561408423	MAP4
rs562669325	MAP4
rs563783370	MAP4
rs564875631	MAP4
rs565408905	MAP4
rs566005430	MAP4
rs567264648	MAP4
rs569656339	MAP4
rs569819361	MAP4
rs570050289	MAP4
rs570751984	MAP4
rs571019979	MAP4
rs571079943	MAP4
rs571523429	MAP4
rs571859071	MAP4
rs573713339	MAP4
rs574030938	MAP4
rs574661047	MAP4
rs575214554	MAP4
rs575402758	MAP4
rs575652236	MAP4
rs575689671	MAP4
rs575972085	MAP4
rs576985658	MAP4
rs577026112	MAP4
rs577655606	MAP4
rs577827607	MAP4
rs58377311	MAP4
rs62260855	MAP4
rs6442101	MAP4
rs71281894	MAP4
rs71703294	MAP4
rs7428958	MAP4
rs747065518	MAP4
rs74737441	MAP4
rs74840420	MAP4
rs753119487	MAP4
rs753736646	MAP4
rs754314930	MAP4
rs754736969	MAP4
rs756270659	MAP4
rs756649815	MAP4
rs757551970	MAP4
rs75831809	MAP4
rs758569746	MAP4
rs758824451	MAP4
rs760643424	MAP4
rs761332388	MAP4
rs761397135	MAP4
rs76228684	MAP4
rs762532751	MAP4
rs7625572	MAP4
rs7630685	MAP4
rs763118385	MAP4
rs763318682	MAP4
rs766202594	MAP4
rs768209837	MAP4
rs768397765	MAP4
rs768421674	MAP4
rs769306337	MAP4
rs770468402	MAP4
rs771204124	MAP4
rs771548817	MAP4
rs77265787	MAP4
rs772666126	MAP4
rs772854428	MAP4
rs773231946	MAP4
rs774048772	MAP4
rs774196546	MAP4
rs776156135	MAP4
rs776300075	MAP4
rs77720320	MAP4
rs778569761	MAP4
rs779193412	MAP4
rs779352597	MAP4
rs77951151	MAP4
rs780397009	MAP4
rs781019796	MAP4
rs781544039	MAP4
rs796284362	MAP4
rs796792930	MAP4
rs1042865	MAPK7
rs1052587	MAPT
rs1800547	MAPT
rs9468	MAPT
rs1989565	MARK3
rs13041792	MYH7B
rs17310467	MYH7B
rs34174778	MYH7B
rs35024451	MYH7B
rs35552264	MYH7B
rs35976778	MYH7B
rs3761143	MYH7B
rs3761144	MYH7B
rs3787212	MYH7B
rs6088659	MYH7B
rs6088660	MYH7B
rs78400191	MYH7B
rs1054190	NR1I2
rs1054191	NR1I2
rs10934498	NR1I2
rs12488820	NR1I2
rs12721608	NR1I2
rs12721613	NR1I2
rs13059232	NR1I2
rs1464602	NR1I2
rs1464603	NR1I2
rs1523127	NR1I2
rs1523130	NR1I2
rs2276706	NR1I2
rs2276707	NR1I2
rs2461817	NR1I2
rs2461825	NR1I2
rs2472677	NR1I2
rs2472682	NR1I2
rs3732359	NR1I2
rs3732360	NR1I2
rs3814055	NR1I2
rs3814057	NR1I2
rs3814058	NR1I2
rs3842689	NR1I2
rs4440154	NR1I2
rs4688040	NR1I2
rs6784598	NR1I2
rs6785049	NR1I2
rs72551372	NR1I2
rs72551374	NR1I2
rs7643645	NR1I2
rs11265572	NR1I3
rs11584174	NR1I3
rs2307418	NR1I3
rs2501870	NR1I3
rs713729	PICK1
rs1128524	PPP1CB
rs854518	PPP1R9A
rs518329	PRDX4
rs795489	PRDX4
rs795491	PRDX4
rs2293063	PRR13
rs8652	PRR13
rs9116	PRR13
rs2199939	PTK2B
rs751019	PTK2B
rs818694	PTK2B
rs11710163	RAF1
rs7917432	RUFY2
rs17160359	RUNDC3B
rs3747802	RUNDC3B
rs10734711	SLCO1B3
rs10841661	SLCO1B3
rs10841714	SLCO1B3
rs11045585	SLCO1B3
rs11045639	SLCO1B3
rs12228798	SLCO1B3
rs2117032	SLCO1B3
rs2174012	SLCO1B3
rs2417886	SLCO1B3
rs2900459	SLCO1B3
rs3764006	SLCO1B3
rs3834935	SLCO1B3
rs4149117	SLCO1B3
rs4149118	SLCO1B3
rs4149154	SLCO1B3
rs4424716	SLCO1B3
rs4762693	SLCO1B3
rs7311358	SLCO1B3
rs7312051	SLCO1B3
rs7975631	SLCO1B3
rs7977213	SLCO1B3
rs919840	SLCO1B3
rs980084	SLCO1B3
rs12118636	STMN1
rs182455	STMN1
rs1078985	TGFBR2
rs2253316	TGFBR3
rs2234131	TNFAIP2
rs4233368	TOMM40L
rs2842951	TPMT
rs7886	TPMT
rs10485828	TUBB1
rs463312	TUBB1
rs9501929	TUBB2A
rs864622009	TUBB3
rs732262	TXNRD2
rs2228001	XPC
rs2607737	XPC
rs2733537	XPC

## Sheet: s-table 1 tab b
S-table 1b: 68 genes related to biological effect and ADME pathways of docetaxel were selected from literature.
No.	Author	Title	Journal	Year	Vol.Page
1	Kim HJ, Im SA, Keam B et al	ABCB1 polymorphism as prognostic factor in breast cancer patients treated with docetaxel and doxorubicin neoadjuvant chemotherapy	Cancer Sci	2015	106(1):86-93
2	Sissung TM, Baum CE, Deeken J et al	ABCB1 genetic variation influences the toxicity and clinical outcome of patients with androgen-independent prostate cancer treated with docetaxel	Clin Cancer Res	2008	14(14):4543-4549
3	Sissung TM, Danesi R, Kirkland CT et al	Estrogen receptor α and aromatase polymorphisms affect risk, prognosis, and therapeutic outcome in men with castration-resistant prostate cancer treated with docetaxel-based therapy	J Clin Endocrinol Metab	2011	96(2):368-372
4	Chew SC, Lim J, Singh O et al	Pharmacogenetic effects of regulatory nuclear receptors (PXR, CAR, RXRα and HNF4α) on docetaxel disposition in Chinese nasopharyngeal cancer patients	Eur J Clin Pharmacol	2014	70(2):155-166
5	Pastina I, Giovannetti E, Chioni A et al	Cytochrome 450 1B1 (CYP1B1) polymorphisms associated with response to docetaxel in Castration-Resistant Prostate Cancer (CRPC) patients	BMC Cancer	2010	10:1-9
6	Melchardt T, Hufnagl C, Magnes T et al	CYP39A1 polymorphism is associated with toxicity during intensive induction chemotherapy in patients with advanced head and neck cancer	BMC Cancer	2015	15(1):1-7
7	Koutras AK, Kotoula V, Papadimitriou C et al	Vascular endothelial growth factor polymorphisms and clinical outcome in patients with metastatic breast cancer treated with weekly docetaxel	Pharmacogenomics J	2014	14(3):248-255
8	Song Q, Zhou X, Yu J et al	The prognostic values of CYP2B6 genetic polymorphisms and metastatic sites for advanced breast cancer patients treated with docetaxel and thiotepa	Sci Rep	2015	5(October):1-8
9	Dong N, Yu J, Wang C et al	Pharmacogenetic assessment of clinical outcome in patients with metastatic breast cancer treated with docetaxel plus capecitabine	J Cancer Res Clin Oncol	2012	138(7):1197-1203
10	Tulsyan S, Chaturvedi P, Singh AK et al	Assessment of clinical outcomes in breast cancer patients treated with taxanes: Multi-analytical approach	Gene	2014	543(1):69-75
11	Sissung TM, Danesi R, Price DK et al	Association of the CYP1B1*3 allele with survival in patients with prostate cancer receiving docetaxel	Mol Cancer Ther	2008	7(1):19-26
12	Lévy P, Gligorov J, Antoine M et al	Influence of ABCB1 polymorphisms and docetaxel pharmacokinetics on pathological response to neoadjuvant chemotherapy in breast cancer patients	Breast Cancer Res Treat	2013	139(2):421-428
13	Powrózek T, Mlak R, Krawczyk P et al	Retrospective analysis of second-line chemotherapy outcomes with paclitaxel or docetaxel in correlation with STMN1 polymorphism in advanced non-small cell lung cancer patients	Clin Transl Oncol	2016	18(1):33-39
14	Choi JR, Kim JO, Kang DR et al	Genetic variations of drug transporters can influence on drug response in patients treated with docetaxel chemotherapy	Cancer Res Treat	2015	47(3):509-517
15	Ramnath N, Daignault-Newton S, Dy GK et al	A phase I/II pharmacokinetic and pharmacogenomic study of calcitriol in combination with cisplatin and docetaxel in advanced non-small-cell lung cancer	Cancer Chemother Pharmacol	2013	71(5):1173-1182
16	Nieuweboer AJM, Smid M, De Graan AJM et al	Role of genetic variation in docetaxel-induced neutropenia and pharmacokinetics	Pharmacogenomics J	2016	16(6):519-524
17	Kiyotani K, Mushiroda T, Kubo M et al	Association of genetic polymorphisms in SLCO1B3 and ABCC2 with docetaxel-induced leukopenia	Cancer Sci	2008	99(5):967-972
18	Lewis LD, Miller AA, Owzar K et al	The relationship of polymorphisms in ABCC2 and SLCO1B3 with docetaxel pharmacokinetics and neutropenia: CALGB 60805 (Alliance)	Pharmacogenet Genomics	2013	23(1):29-33
19	Frederiks CN, Lam SW, Guchelaar HJ, Boven E	Genetic polymorphisms and paclitaxel- or docetaxel-induced toxicities: A systematic review	Cancer Treat Rev	2015	41(10):935-950
20	Edvardsen H, Brunsvig PF, Solvang H et al	SNPs in genes coding for ROS metabolism and signalling in association with docetaxel clearance	Pharmacogenomics J	2010	10(6):513-523
21	Chew SC, Singh O, Chen X et al	The effects of CYP3A4, CYP3A5, ABCB1, ABCC2, ABCG2 and SLCO1B3 single nucleotide polymorphisms on the pharmacokinetics and pharmacodynamics of docetaxel in nasopharyngeal carcinoma patients	Cancer Chemother Pharmacol	2011	67(6):1471-1478
22	Chew SC, Sandanaraj E, Singh O et al	Influence of SLCO1B3 haplotype-tag SNPs on docetaxel disposition in Chinese nasopharyngeal cancer patients	Br J Clin Pharmacol	2012	73(4):606-618
23	Vasile E, Tibaldi C, Leon GL et al	Cytochrome P450 1B1 (CYP1B1) polymorphisms are associated with clinical outcome of docetaxel in non-small cell lung cancer (NSCLC) patients	J Cancer Res Clin Oncol	2015	141(7):1189-1194
24	M Christopher AMLS	Pharmacogenetic Pathway Analysis of Docetaxel Elimination	Clin Pharmacol Ther	2009	85(2):155-163
25	Li Y, Sun Z, Cunningham JM et al	Genetic variations in multiple drug action pathways and survival in advanced stage non-small cell lung cancer treated with chemotherapy	Clin Cancer Res	2011	17(11):3830-3840
