# Supplementary material for: Therapeutic drug monitoring of docetaxel by pharmacokinetics and pharmacogenetics: A randomized clinical trial of AUC‐guided dosing in nonsmall cell lung cancer
Source: Clin Transl Med. 2021 Apr 5;11(4):e354. doi: 10.1002/ctm2.354 (PMC8021539; doi:10.1002/ctm2.354)
Supplement: Supplementary file 7 — Table S4 [file CTM2-11-e354-s002.xlsx]

## Sheet: supp Tab4
S-table 4: Hardy-Weiberg equilibrium and population allele frequency of SNPs
snp	hwe	African	American	Ashkenazi Jewish	East Asian	Finnish	Non-Finnish European	Other
rs10011796_ABCG2	0.624478	0.688865884518058 (5989/8694)	0.419664268585132 (350/834)	0.51 (153/300)	0.347583643122677 (561/1614)	0.609518348623853 (2126/3488)	0.552005347593583 (8258/14960)	0.556122448979592 (545/980)
rs1002205_ABCB1	0.809869	0.274356617647059 (2388/8704)	0.156324582338902 (131/838)	0.112582781456954 (34/302)	0.398263027295285 (642/1612)	0.0593123209169054 (207/3490)	0.0505797680927629 (759/15006)	0.0926680244399185 (91/982)
rs1017226_MAP3K1	1	Not Found
rs10248420_ABCB1	0.299298	0.475057471264368 (4133/8700)	0.25417661097852 (213/838)	0.205298013245033 (62/302)	0.441614906832298 (711/1610)	0.115605278255881 (403/3486)	0.154652249365906 (2317/14982)	0.18200408997955 (178/978)
rs10276036_ABCB1	0.430524	0.749196510560147 (6527/8712)	0.531026252983294 (445/838)	0.632450331125828 (191/302)	0.345915841584158 (559/1616)	0.518635321100917 (1809/3488)	0.559380838003736 (8384/14988)	0.548155737704918 (535/976)
rs10280101_ABCB1	1	0.168925126320625 (1471/8708)	0.102625298329356 (86/838)	0.15 (45/300)	0.0572139303482587 (92/1608)	0.0499711149624495 (173/3462)	0.113696985862897 (1705/14996)	0.0926680244399185 (91/982)
rs10280623_ABCB1	1	0.291273313377849 (2530/8686)	0.118421052631579 (99/836)	0.235099337748344 (71/302)	0.0550061804697157 (89/1618)	0.157216494845361 (549/3492)	0.180323486164951 (2698/14962)	0.152977412731006 (149/974)
rs1032419_	1	0.349563619660083 (3044/8708)	0.37799043062201 (316/836)	0.225165562913907 (68/302)	0.136251541307028 (221/1622)	0.181167716084717 (633/3494)	0.187466595403528 (2806/14968)	0.204918032786885 (200/976)
rs1042657_CSF3	0.487137	0.936941068562256 (8172/8722)	0.920047732696897 (771/838)	0.887417218543046 (268/302)	0.889714993804213 (1436/1614)	0.862514351320322 (3005/3484)	0.932360032145727 (13922/14932)	0.907142857142857 (889/980)
rs1045642_ABCB1	0.323618	Not Found
rs10485828_TUBB1	0.339374	0.0328676133760879 (287/8732)	0.162291169451074 (136/838)	0.162251655629139 (49/302)	0.148949320148331 (241/1618)	0.143470790378007 (501/3492)	0.174626467449306 (2618/14992)	0.153374233128834 (150/978)
rs1056836_CYP1B1	0.6486	Not Found
rs1061003_MAP4	1	0.585231193926846 (5088/8694)	0.387828162291169 (325/838)	0.343333333333333 (103/300)	0.255885997521685 (413/1614)	0.192153493699885 (671/3492)	0.291091761553918 (4346/14930)	0.278118609406953 (272/978)
rs10734711_	0.75052	0.906379072969252 (7900/8716)	0.816985645933014 (683/836)	0.903973509933775 (273/302)	0.717741935483871 (1157/1612)	0.767795637198622 (2675/3484)	0.871794871794872 (13056/14976)	0.824847250509165 (810/982)
rs1078985_TGFBR2	1	0.176362382156818 (1534/8698)	0.116945107398568 (98/838)	0.201986754966887 (61/302)	0.16769801980198 (271/1616)	0.339357429718876 (1183/3486)	0.302254235027344 (4532/14994)	0.309426229508197 (302/976)
rs10841661_SLCO1B3	1	0.561924493554328 (4882/8688)	0.350478468899522 (293/836)	0.403333333333333 (121/300)	0.380745341614907 (613/1610)	0.408128219805381 (1426/3494)	0.437633689839572 (6547/14960)	0.426380368098159 (417/978)
rs10841714_	0.682736	0.368076304297863 (3203/8702)	0.904534606205251 (758/838)	0.937086092715232 (283/302)	0.837078651685393 (1341/1602)	0.907555809959931 (3171/3494)	0.937791705560741 (14065/14998)	0.901840490797546 (882/978)
rs10934498_NR1I2	0.722516	0.200781070526074 (1748/8706)	0.573317307692308 (477/832)	0.493377483443709 (149/302)	0.780669144981413 (1260/1614)	0.618270332187858 (2159/3492)	0.590096102509343 (8842/14984)	0.552254098360656 (539/976)
rs11045585_SLCO1B3	1	0.206880733944954 (1804/8720)	0.146282973621103 (122/834)	0.0894039735099338 (27/302)	0.181087762669963 (293/1618)	0.2389811104751 (835/3494)	0.15470462443197 (2315/14964)	0.17864476386037 (174/974)
rs11045639_	0.120124	0.0915347556779078 (798/8718)	0.302158273381295 (252/834)	0.258278145695364 (78/302)	0.431875 (691/1600)	0.207784773898111 (726/3494)	0.272276564384296 (4064/14926)	0.264285714285714 (259/980)
rs1113129_CYP2C8	0.801885	0.456216961618019 (3970/8702)	0.18854415274463 (158/838)	0.317880794701987 (96/302)	0.378125 (605/1600)	0.209195402298851 (728/3480)	0.212090848363393 (3175/14970)	0.257142857142857 (252/980)
rs11167248_GSS	0.433369	0.168465778594396 (1467/8708)	0.105263157894737 (88/836)	0.281456953642384 (85/302)	0.152605459057072 (246/1612)	0.202066590126292 (704/3484)	0.194778311965812 (2917/14976)	0.224948875255624 (220/978)
rs11190291_ABCC2	1	0.179701834862385 (1567/8720)	0.159090909090909 (133/836)	0.201986754966887 (61/302)	0.095679012345679 (155/1620)	0.164183381088825 (573/3490)	0.185666666666667 (2785/15000)	0.176171079429735 (173/982)
rs11190303_DNMBP	0.193205	0.00481430536451169 (42/8724)	0.0596658711217184 (50/838)	0.0033112582781457 (1/302)	0.330037082818294 (534/1618)	0.0492554410080183 (172/3492)	0.0078740157480315 (118/14986)	0.0325865580448065 (32/982)
rs11265572_	1	0.00183234081539166 (16/8732)	0.139952153110048 (117/836)	0 (0/302)	0.135352286773795 (219/1618)	0.0212155963302752 (74/3488)	0.00173287123433751 (26/15004)	0.0112016293279022 (11/982)
rs11268924_MAP4	0.593282	0.863395530983644 (7496/8682)	0.63126491646778 (529/838)	0.656666666666667 (197/300)	0.747191011235955 (1197/1602)	0.770977011494253 (2683/3480)	0.683966697999194 (10187/14894)	0.725206611570248 (702/968)
rs1128503_ABCB1	0.80326	Not Found
rs113563544_MAP2	0.108077	0 (0/8624)	0 (0/824)	0 (0/300)	0 (0/1578)	0 (0/3412)	6.78058041768375e-05 (1/14748)	0 (0/954)
rs11432_IRX2	0.119714	0.429064947029019 (3726/8684)	0.480582524271845 (396/824)	0.635761589403974 (192/302)	0.343246592317224 (554/1614)	0.746338605741066 (2548/3414)	0.690957803081045 (10316/14930)	0.660493827160494 (642/972)
rs115495921_MAP3K1	1	0.0181442351860358 (158/8708)	0.149038461538462 (124/832)	0.0695364238410596 (21/302)	0.386392009987516 (619/1602)	0.0784650630011455 (274/3492)	0.0895123580494322 (1340/14970)	0.104294478527607 (102/978)
rs11584174_	0.720278	0.152812858783008 (1331/8710)	0.163484486873508 (137/838)	0.109271523178808 (33/302)	0.230816831683168 (373/1616)	0.142611683848797 (498/3492)	0.150567044696464 (2257/14990)	0.151329243353783 (148/978)
rs11598781_	1	0.276715799170889 (2403/8684)	0.401678657074341 (335/834)	0.437086092715232 (132/302)	0.217610062893082 (346/1590)	0.374284077892325 (1307/3492)	0.433507083667469 (6487/14964)	0.367617107942974 (361/982)
rs11712308_MAATS1	0.63606	0.0899082568807339 (784/8720)	0.411483253588517 (344/836)	0.463333333333333 (139/300)	0.371287128712871 (600/1616)	0.414040114613181 (1445/3490)	0.441487935656836 (6587/14920)	0.39344262295082 (384/976)
rs11739344_MAP3K1	0.815434	0.731235431235431 (6274/8580)	0.618518518518518 (501/810)	0.85 (255/300)	0.593399750933998 (953/1606)	0.81238990017616 (2767/3406)	0.811949600325159 (11986/14762)	0.798969072164949 (775/970)
rs117905002_MAP3K1	1	0 (0/8732)	0 (0/838)	0 (0/302)	0.0166461159062885 (27/1622)	0 (0/3494)	0 (0/15010)	0 (0/982)
rs11861115_ABCC1	0.632855	0.335085574572127 (2741/8180)	0.164987405541562 (131/794)	0.263333333333333 (79/300)	0.308080808080808 (488/1584)	0.210439921208142 (641/3046)	0.21973536036036 (3122/14208)	0.225113122171946 (199/884)
rs1186745_ABCB1	0.539932	0.0597152044097382 (520/8708)	0.171837708830549 (144/838)	0.133333333333333 (40/300)	0.2 (324/1620)	0.122042700519331 (423/3466)	0.144173842841765 (2143/14864)	0.130390143737166 (127/974)
rs1186746_ABCB1	1	0.148062730627306 (1284/8672)	0.152173913043478 (126/828)	0.274834437086093 (83/302)	0.161111111111111 (261/1620)	0.194219653179191 (672/3460)	0.241976806903991 (3589/14832)	0.219262295081967 (214/976)
rs11960484_MAP3K1	1	0.270685308274123 (2362/8726)	0.381861575178998 (320/838)	0.7 (210/300)	0.101851851851852 (165/1620)	0.652920962199313 (2280/3492)	0.629071009076348 (9426/14984)	0.613034623217923 (602/982)
rs11983225_ABCB1	1	0.173359339146397 (1511/8716)	0.10381861575179 (87/838)	0.152317880794702 (46/302)	0.0575719649561952 (92/1598)	0.0498281786941581 (174/3492)	0.11337248098225 (1699/14986)	0.0928571428571429 (91/980)
rs1202172_ABCB1	0.326072	0.572543617998163 (4988/8712)	0.779904306220096 (652/836)	0.639072847682119 (193/302)	0.948084054388133 (1534/1618)	0.693871706758305 (2423/3492)	0.666666666666667 (9988/14982)	0.70961145194274 (694/978)
rs12228798_SLCO1B3	0.675268	0.156192660550459 (1362/8720)	0.186157517899761 (156/838)	0.28476821192053 (86/302)	0.179455445544554 (290/1616)	0.257888697647734 (899/3486)	0.295579003606251 (4426/14974)	0.260736196319018 (255/978)
rs12268782_	1	0.181460933888118 (1570/8652)	0.155421686746988 (129/830)	0.203333333333333 (61/300)	0.156911581569116 (252/1606)	0.161589008363202 (541/3348)	0.183804799570988 (2742/14918)	0.177754677754678 (171/962)
rs12333983_CYP3A4	0.374045	0.672762824936738 (5849/8694)	0.26491646778043 (222/838)	0.139072847682119 (42/302)	0.300621118012422 (484/1610)	0.11340206185567 (396/3492)	0.105150787296504 (1576/14988)	0.194897959183673 (191/980)
rs12488820_NR1I2	1	0.153449461379785 (1339/8726)	0.570405727923628 (478/838)	0.493377483443709 (149/302)	0.781559405940594 (1263/1616)	0.618624641833811 (2159/3490)	0.589895888948211 (8839/14984)	0.55091649694501 (541/982)
rs12505410_ABCG2	0.616024	0.143840330350998 (1254/8718)	0.360381861575179 (302/838)	0.28476821192053 (86/302)	0.331880448318804 (533/1606)	0.45389461626575 (1585/3492)	0.387042967707499 (5801/14988)	0.370901639344262 (362/976)
rs12521083_MAP3K1	0.677825	0.0398991057096996 (348/8722)	0.0901442307692308 (75/832)	0.043046357615894 (13/302)	0.127475247524752 (206/1616)	0.0871060171919771 (304/3490)	0.0727139429485471 (1091/15004)	0.0887755102040816 (87/980)
rs12614974_MAP2	0.108228	0.0233730522456462 (204/8728)	0.0405727923627685 (34/838)	0.105960264900662 (32/302)	0.191122071516646 (310/1622)	0.0707331042382589 (247/3492)	0.0589176219674753 (884/15004)	0.0631364562118126 (62/982)
rs12633127_GSK3B	0.594277	0.00446735395189003 (39/8730)	0.0393794749403341 (33/838)	0.0132450331125828 (4/302)	0.353598014888337 (570/1612)	0.0200573065902579 (70/3490)	0.0144 (216/15000)	0.0224032586558045 (22/982)
rs12655264_MAP3K1	1	0.00538496791934005 (47/8728)	0.105011933174224 (88/838)	0 (0/302)	0.371588089330025 (599/1612)	0.00687285223367698 (24/3492)	0.00126565414335199 (19/15012)	0.0254582484725051 (25/982)
rs12656969_MAP3K1	1	0.0119129438717068 (104/8730)	0.0334128878281623 (28/838)	0.0562913907284768 (17/302)	0.0624227441285538 (101/1618)	0.0232224770642202 (81/3488)	0.0521640395404756 (781/14972)	0.0407331975560081 (40/982)
rs12720067_ABCB1	1	0.0240604949587534 (210/8728)	0.0883054892601432 (74/838)	0.149006622516556 (45/302)	0.0574074074074074 (93/1620)	0.0497996565540927 (174/3494)	0.112948393119083 (1694/14998)	0.0835030549898167 (82/982)
rs12826_ABCC2	0.278175	0.190142463235294 (1655/8704)	0.354415274463007 (297/838)	0.344370860927152 (104/302)	0.213490099009901 (345/1616)	0.34756446991404 (1213/3490)	0.372061965811966 (5572/14976)	0.325819672131148 (318/976)
rs13041792_MYH7B	0.110762	0.171376062485642 (1492/8706)	0.106459330143541 (89/836)	0.273333333333333 (82/300)	0.150310559006211 (242/1610)	0.20281124497992 (707/3486)	0.193968975661942 (2901/14956)	0.223014256619145 (219/982)
rs13059232_NR1I2	1	0.497696913864579 (4322/8684)	0.473684210526316 (396/836)	0.673333333333333 (202/300)	0.631970260223048 (1020/1614)	0.69118488838008 (2415/3494)	0.633685195082843 (9485/14968)	0.63469387755102 (622/980)
rs13070374_MAATS1	1	0.0855700848818536 (746/8718)	0.398325358851675 (333/836)	0.460264900662252 (139/302)	0.189826302729529 (306/1612)	0.411155836687752 (1430/3478)	0.429425194735428 (6395/14892)	0.369877049180328 (361/976)
rs13233308_ABCB1	0.817095	0.0850160624139513 (741/8716)	0.409307875894988 (343/838)	0.417218543046358 (126/302)	0.493804213135068 (797/1614)	0.485386819484241 (1694/3490)	0.499130899852922 (7466/14958)	0.453156822810591 (445/982)
rs1333727_DPYD.AS1	0.817095	0.533855366190696 (4636/8684)	0.435560859188544 (365/838)	0.285234899328859 (85/298)	0.557907845579078 (896/1606)	0.346792668957617 (1211/3492)	0.310347129506008 (4649/14980)	0.327868852459016 (320/976)
rs13356762_MAP3K1	0.813744	0.656458669122726 (5702/8686)	0.618421052631579 (517/836)	0.847682119205298 (256/302)	0.59181141439206 (954/1612)	0.81235632183908 (2827/3480)	0.81138647019424 (12114/14930)	0.79405737704918 (775/976)
rs1341164_CYP2C8	1	0.277828781271517 (2421/8714)	0.157894736842105 (132/836)	0.201986754966887 (61/302)	0.0358024691358025 (58/1620)	0.273795871559633 (955/3488)	0.304167779855731 (4554/14972)	0.257668711656442 (252/978)
rs137944482_MAP2	0.759877	0.0990445117688185 (850/8582)	0.0612745098039216 (50/816)	0.0933333333333333 (28/300)	0.232298136645963 (374/1610)	0.0872243839169909 (269/3084)	0.0746919562508653 (1079/14446)	0.0793478260869565 (73/920)
rs1464602_NR1I2	0.314345	0.312428210429589 (2720/8706)	0.715827338129496 (597/834)	0.698675496688742 (211/302)	0.684472049689441 (1102/1610)	0.611174785100287 (2133/3490)	0.64470871191876 (9650/14968)	0.611451942740286 (598/978)
rs1464603_NR1I2	0.329515	0.152637614678899 (1331/8720)	0.693509615384615 (577/832)	0.695364238410596 (210/302)	0.663354037267081 (1068/1610)	0.610761305094448 (2134/3494)	0.643457943925234 (9639/14980)	0.601020408163265 (589/980)
rs1481012_ABCG2	0.559441	0.0332187857961054 (290/8730)	0.194976076555024 (163/836)	0.0629139072847682 (19/302)	0.317843866171004 (513/1614)	0.0738408700629651 (258/3494)	0.103705678485737 (1556/15004)	0.123217922606925 (121/982)
rs1520220_IGF1	0.643801	0.645139048494599 (5614/8702)	0.771531100478469 (645/836)	0.774834437086093 (234/302)	0.554794520547945 (891/1606)	0.8189111747851 (2858/3490)	0.817696516748966 (12254/14986)	0.773006134969325 (756/978)
rs1523127_NR1I2	0.722516	0.194903581267218 (1698/8712)	0.584928229665072 (489/836)	0.5 (151/302)	0.783498759305211 (1263/1612)	0.620916905444126 (2167/3490)	0.60426413581072 (9041/14962)	0.564285714285714 (553/980)
rs1523130_NR1I2	0.722516	0.15599173553719 (1359/8712)	0.58133971291866 (486/836)	0.580536912751678 (173/298)	0.782098765432099 (1267/1620)	0.622495706926159 (2175/3494)	0.59810211173483 (8950/14964)	0.555102040816327 (544/980)
rs15524_CYP3A5	0.567075	0.589019067309901 (5128/8706)	0.196897374701671 (165/838)	0.0927152317880795 (28/302)	0.304320987654321 (493/1620)	0.0735967926689576 (257/3492)	0.0788105080677424 (1182/14998)	0.153061224489796 (150/980)
rs16843614_MAP2	0.759877	0.206888633754305 (1802/8710)	0.0635491606714628 (53/834)	0.0927152317880795 (28/302)	0.232673267326733 (376/1616)	0.0787514318442153 (275/3492)	0.0735901879749367 (1104/15002)	0.0814663951120163 (80/982)
rs16843618_MAP2	0.759877	0.207835477941176 (1809/8704)	0.0635491606714628 (53/834)	0.0927152317880795 (28/302)	0.230099502487562 (370/1608)	0.0789322617680827 (275/3484)	0.0736961451247165 (1105/14994)	0.0814663951120163 (80/982)
rs16843621_MAP2	1	0.000688547165480835 (6/8714)	0.0324519230769231 (27/832)	0 (0/302)	0.0234278668310728 (38/1622)	0 (0/3484)	0.000266489007328448 (4/15010)	0.00102040816326531 (1/980)
rs16877026_MAP3K1	1	0.0356569594129787 (311/8722)	0.0562200956937799 (47/836)	0.0662251655629139 (20/302)	0.103960396039604 (168/1616)	0.0621776504297994 (217/3490)	0.0621250499933342 (932/15002)	0.0448979591836735 (44/980)
rs16886364_MAP3K1	1	0.0376947754353804 (329/8728)	0.058472553699284 (49/838)	0.0662251655629139 (20/302)	0.104192355117139 (169/1622)	0.0621064682312536 (217/3494)	0.0617752898840464 (927/15006)	0.0468431771894094 (46/982)
rs16886383_MAP3K1	1	0.0213058419243986 (186/8730)	0.156324582338902 (131/838)	0.0728476821192053 (22/302)	0.3831891223733 (620/1618)	0.0977077363896848 (341/3490)	0.118729989327641 (1780/14992)	0.114052953156823 (112/982)
rs16886389_MAP3K1	1	0.00297755382501145 (26/8732)	0.00835322195704057 (7/838)	0.00993377483443709 (3/302)	0.045679012345679 (74/1620)	0.0366552119129439 (128/3492)	0.0145883293365308 (219/15012)	0.0264765784114053 (26/982)
rs16886397_MAP3K1	1	0.0374484654145671 (327/8732)	0.0572792362768496 (48/838)	0.0662251655629139 (20/302)	0.104808877928483 (170/1622)	0.0616045845272206 (215/3490)	0.0618172128963496 (928/15012)	0.0468431771894094 (46/982)
rs16886400_MAP3K1	0.806145	0.0215448086179234 (188/8726)	0.156324582338902 (131/838)	0.0733333333333333 (22/300)	0.386617100371747 (624/1614)	0.0979381443298969 (342/3492)	0.117980525543551 (1769/14994)	0.11734693877551 (115/980)
rs16886403_MAP3K1	1	0.0215349369988545 (188/8730)	0.156324582338902 (131/838)	0.0728476821192053 (22/302)	0.385185185185185 (624/1620)	0.0979381443298969 (342/3492)	0.118070362473348 (1772/15008)	0.116089613034623 (114/982)
rs16886407_MAP3K1	1	0.0221076746849943 (193/8730)	0.156698564593301 (131/836)	0.0728476821192053 (22/302)	0.38681592039801 (622/1608)	0.0978820835718374 (342/3494)	0.118098159509202 (1771/14996)	0.116089613034623 (114/982)
rs16886419_MAP3K1	1	0.0220975498053584 (193/8734)	0.156324582338902 (131/838)	0.0728476821192053 (22/302)	0.386897404202719 (626/1618)	0.097651775486827 (341/3492)	0.117917610985202 (1769/15002)	0.116089613034623 (114/982)
rs16886420_MAP3K1	1	0.0356161245991754 (311/8732)	0.0572792362768496 (48/838)	0.0666666666666667 (20/300)	0.104449938195303 (169/1618)	0.0621420389461627 (217/3492)	0.061550759392486 (924/15012)	0.0469387755102041 (46/980)
rs16886424_MAP3K1	1	0.0215250744217999 (188/8734)	0.156324582338902 (131/838)	0.0728476821192053 (22/302)	0.385997521685254 (623/1614)	0.0979381443298969 (342/3492)	0.118066666666667 (1771/15000)	0.116326530612245 (114/980)
rs16886425_MAP3K1	1	0.00229357798165138 (20/8720)	0.00839328537170264 (7/834)	0.00993377483443709 (3/302)	0.0451174289245983 (73/1618)	0.0365152386428982 (127/3478)	0.0145605129575207 (218/14972)	0.0256673511293634 (25/974)
rs16886429_MAP3K1	1	0.0215497478221 (188/8724)	0.156324582338902 (131/838)	0.0728476821192053 (22/302)	0.386194029850746 (621/1608)	0.0977637614678899 (341/3488)	0.117654914529915 (1762/14976)	0.11530612244898 (113/980)
rs16886445_MAP3K1	1	0.0400732768490955 (350/8734)	0.0894988066825776 (75/838)	0.043046357615894 (13/302)	0.126856435643564 (205/1616)	0.0873424971363116 (305/3492)	0.073 (1095/15000)	0.0887755102040816 (87/980)
rs16886448_MAP3K1	1	0.0377747252747253 (330/8736)	0.0572792362768496 (48/838)	0.0662251655629139 (20/302)	0.103960396039604 (168/1616)	0.0621064682312536 (217/3494)	0.0618089782869322 (928/15014)	0.0468431771894094 (46/982)
rs16886449_MAP3K1	1	0.0213107241063245 (186/8728)	0.156324582338902 (131/838)	0.0728476821192053 (22/302)	0.389369592088999 (630/1618)	0.0974212034383954 (340/3490)	0.117992525360384 (1768/14984)	0.114519427402863 (112/978)
rs16886463_MAP3K1	1	0.0213302752293578 (186/8720)	0.145083932853717 (121/834)	0.07 (21/300)	0.387717121588089 (625/1612)	0.0979381443298969 (342/3492)	0.117894315452362 (1767/14988)	0.11577868852459 (113/976)
rs16967126_ABCC1	1	0.231672932330827 (1972/8512)	0.0785536159600998 (63/802)	0.10738255033557 (32/298)	0.0403225806451613 (65/1612)	0.0285714285714286 (92/3220)	0.079033579033579 (1158/14652)	0.0766738660907127 (71/926)
rs17110453_CYP2C8	1	0.029243119266055 (255/8720)	0.118990384615385 (99/832)	0.132450331125828 (40/302)	0.316770186335404 (510/1610)	0.165124349334876 (571/3458)	0.135266666666667 (2029/15000)	0.155737704918033 (152/976)
rs17264736_ABCC1	0.452414	0.225363489499192 (1953/8666)	0.503588516746411 (421/836)	0.503333333333333 (151/300)	0.33416149068323 (538/1610)	0.544724770642202 (1900/3488)	0.570864032150033 (8523/14930)	0.521604938271605 (507/972)
rs17287570_ABCC1	0.321853	0.0822639780018332 (718/8728)	0.140811455847255 (118/838)	0.221854304635762 (67/302)	0.125154894671623 (202/1614)	0.239105504587156 (834/3488)	0.198623730625334 (2973/14968)	0.19755600814664 (194/982)
rs17309872_ACSS2	1	0.0423359339146397 (369/8716)	0.0346062052505967 (29/838)	0.076158940397351 (23/302)	0.0965346534653465 (156/1616)	0.0904925544100802 (316/3492)	0.0719242060314919 (1078/14988)	0.0672097759674134 (66/982)
rs17310328_GSS	1	0.193781551170262 (1689/8716)	0.150717703349282 (126/836)	0.208609271523179 (63/302)	0.221878862793572 (359/1618)	0.247993119266055 (865/3488)	0.30754817987152 (4596/14944)	0.259183673469388 (254/980)
rs17310467_MYH7B	1	0.0614397065566254 (536/8724)	0.0429594272076372 (36/838)	0.0894039735099338 (27/302)	0.0962962962962963 (156/1620)	0.126291618828932 (440/3484)	0.0982751704773365 (1470/14958)	0.104081632653061 (102/980)
rs17561_IL1A	1	Not Found
rs1760944_APEX1	0.0431308	Not Found
rs17731538_ABCG2	1	0.0540261527873365 (471/8718)	0.116945107398568 (98/838)	0.23 (69/300)	0.0519159456118665 (84/1618)	0.111397479954181 (389/3492)	0.157083778014941 (2355/14992)	0.127811860940695 (125/978)
rs17731799_ABCG2	0.327131	0.313047487321346 (2716/8676)	0.570574162679426 (477/836)	0.473333333333333 (142/300)	0.65375 (1046/1600)	0.386808755760369 (1343/3472)	0.458054589242708 (6847/14948)	0.457055214723926 (447/978)
rs1800477_BCL2	1	Not Found
rs1801310_GSS	1	0.860574712643678 (7487/8700)	0.332935560859189 (279/838)	0.592715231788079 (179/302)	0.473880597014925 (762/1608)	0.591690544412607 (2065/3490)	0.620265024762415 (9268/14942)	0.635714285714286 (623/980)
rs182455_STMN1	0.109674	Not Found
rs185219_MAP3K1	1	0.31336246550138 (2725/8696)	0.388755980861244 (325/836)	0.701986754966887 (212/302)	0.0988875154511743 (160/1618)	0.654022988505747 (2276/3480)	0.63061797752809 (9429/14952)	0.614519427402863 (601/978)
rs1860129_EGF	0.759877	0.834366391184573 (7269/8712)	0.578947368421053 (484/836)	0.473333333333333 (142/300)	0.708436724565757 (1142/1612)	0.372779369627507 (1301/3490)	0.41118553248493 (6139/14930)	0.438650306748466 (429/978)
rs1862621_MAP3K1	1	0.0220975498053584 (193/8734)	0.156698564593301 (131/836)	0.0728476821192053 (22/302)	0.38490099009901 (622/1616)	0.0974212034383954 (340/3490)	0.118136993603412 (1773/15008)	0.116089613034623 (114/982)
rs1867731_MAP3K1	1	0.455950720595072 (3923/8604)	0.399280575539568 (333/834)	0.701986754966887 (212/302)	0.0993788819875776 (160/1610)	0.653471026965003 (2278/3486)	0.631607118961595 (9440/14946)	0.620408163265306 (608/980)
rs1882478_ABCB1	0.339697	0.587577782899286 (5099/8678)	0.404306220095694 (338/836)	0.42 (126/300)	0.587905236907731 (943/1604)	0.233104238258877 (814/3492)	0.283534946236559 (4219/14880)	0.29959100204499 (293/978)
rs1885301_ABCC2	0.555553	0.560456011054813 (4867/8684)	0.571599045346062 (479/838)	0.52 (156/300)	0.785185185185185 (1272/1620)	0.614763552479815 (2132/3468)	0.581574024585783 (8705/14968)	0.623975409836066 (609/976)
rs190413_MAP3K1	0.143972	0.993246336996337 (8677/8736)	0.926014319809069 (776/838)	0.986754966887417 (298/302)	0.916976456009913 (1480/1614)	0.973940435280641 (3401/3492)	0.973174963299079 (14584/14986)	0.978527607361963 (957/978)
rs190414_MAP3K1	0.817241	0.730521719145024 (6357/8702)	0.621103117505995 (518/834)	0.847682119205298 (256/302)	0.592936802973978 (957/1614)	0.813360091743119 (2837/3488)	0.811056215783149 (12148/14978)	0.79837067209776 (784/982)
rs1922242_ABCB1	0.54643	0.446649839375861 (3893/8716)	0.407894736842105 (341/836)	0.486754966887417 (147/302)	0.29269801980198 (473/1616)	0.42631880733945 (1487/3488)	0.428953348482823 (6418/14962)	0.430470347648262 (421/978)
rs1934951_CYP2C8	0.338535	0.344835518748562 (2998/8694)	0.147129186602871 (123/836)	0.221854304635762 (67/302)	0.379950495049505 (614/1616)	0.192550143266476 (672/3490)	0.180122978211469 (2695/14962)	0.225050916496945 (221/982)
rs1934980_CYP2C8	0.338535	0.199172984148863 (1734/8706)	0.141148325358852 (118/836)	0.218543046357616 (66/302)	0.377987421383648 (601/1590)	0.191977077363897 (670/3490)	0.178671468587435 (2679/14994)	0.207739307535642 (204/982)
rs194058_MAP3K1	1	0.662755923625489 (5762/8694)	0.616945107398568 (517/838)	0.846666666666667 (254/300)	0.590683229813665 (951/1610)	0.812786697247706 (2835/3488)	0.811165955176094 (12161/14992)	0.795918367346939 (780/980)
rs1967120_ABCC1	1	0.627880184331797 (5450/8680)	0.608591885441527 (510/838)	0.68 (204/300)	0.370668316831683 (599/1616)	0.630733944954128 (2200/3488)	0.70569323509712 (10536/14930)	0.656822810590631 (645/982)
rs1978095_ABCB1	0.513869	0.0232478240952817 (203/8732)	0.069377990430622 (58/836)	0.00666666666666667 (2/300)	0.251237623762376 (406/1616)	0.00545037292025244 (19/3486)	0.00206639114784695 (31/15002)	0.0213849287169043 (21/982)
rs1989565_MARK3	0.213338	0.692996555683123 (6036/8710)	0.768496420047733 (644/838)	0.54635761589404 (165/302)	0.874069478908189 (1409/1612)	0.713302752293578 (2488/3488)	0.640766969535008 (9591/14968)	0.693251533742331 (678/978)
rs2002042_ABCC2	0.236261	0.241633971843988 (2094/8666)	0.28433734939759 (236/830)	0.16887417218543 (51/302)	0.400753768844221 (638/1592)	0.3398392652124 (1184/3484)	0.283261802575107 (4224/14912)	0.302254098360656 (295/976)
rs2025096_GSS	0.433369	0.168388429752066 (1467/8712)	0.105011933174224 (88/838)	0.281456953642384 (85/302)	0.152469135802469 (247/1620)	0.202005730659026 (705/3490)	0.194336850540938 (2910/14974)	0.223360655737705 (218/976)
rs2032583_ABCB1	1	0.173773498395232 (1516/8724)	0.10381861575179 (87/838)	0.15 (45/300)	0.0578358208955224 (93/1608)	0.0497996565540927 (174/3494)	0.113114316239316 (1694/14976)	0.0926680244399185 (91/982)
rs2067004_EGF	0.352251	0.416359447004608 (3614/8680)	0.429594272076372 (360/838)	0.384105960264901 (116/302)	0.499376558603491 (801/1604)	0.303438395415473 (1059/3490)	0.342860958995592 (5134/14974)	0.353182751540041 (344/974)
rs2072685_ALOX15B	0.74293	0.0639761522586563 (558/8722)	0.0478468899521531 (40/836)	0.0562913907284768 (17/302)	0.176143386897404 (285/1618)	0.0799426934097421 (279/3490)	0.0834001068376068 (1249/14976)	0.0758196721311475 (74/976)
rs2074087_ABCC1	0.195961	0.814878496102705 (7109/8724)	0.789473684210526 (660/836)	0.74 (222/300)	0.849814585908529 (1375/1618)	0.835718374356039 (2920/3494)	0.851488452810039 (12757/14982)	0.847250509164969 (832/982)
rs2113079_MAP3K1	0.813744	0.746665133394664 (6493/8696)	0.620525059665871 (520/838)	0.847682119205298 (256/302)	0.589950372208437 (951/1612)	0.812679288582903 (2833/3486)	0.81104728827144 (12143/14972)	0.802040816326531 (786/980)
rs212091_ABCC1	0.747874	0.129701834862385 (1131/8720)	0.0992822966507177 (83/836)	0.103333333333333 (31/300)	0.254646840148699 (411/1614)	0.120450606585789 (417/3462)	0.147977573087705 (2217/14982)	0.123469387755102 (121/980)
rs2157929_ABCB1	0.321853	0.185245143385754 (1602/8648)	0.104066985645933 (87/836)	0.0629139072847682 (19/302)	0.126097867001255 (201/1594)	0.0807560137457045 (282/3492)	0.0674714956405097 (1006/14910)	0.0879345603271984 (86/978)
rs2174012_	0.746425	0.0676975945017182 (591/8730)	0.295620437956204 (243/822)	0.345637583892617 (103/298)	0.244099378881988 (393/1610)	0.472455089820359 (1578/3340)	0.407168747482884 (6066/14898)	0.409278350515464 (397/970)
rs2188524_ABCB1	0.326072	0.0011454753722795 (10/8730)	0.0107398568019093 (9/838)	0 (0/302)	0.0715166461159063 (116/1622)	0.00257584430452204 (9/3494)	0.000533049040511727 (8/15008)	0.00305498981670061 (3/982)
rs2227306_CXCL8	0.406394	Not Found
rs2228001_XPC	0.795145	Not Found
rs2229882_MAP3K1	1	0.0328676133760879 (287/8732)	0.0490430622009569 (41/836)	0.0562913907284768 (17/302)	0.0550742574257426 (89/1616)	0.025186033199771 (88/3494)	0.0474 (711/15000)	0.0193877551020408 (19/980)
rs2231137_ABCG2	1	Not Found
rs2231142_ABCG2	0.77725	Not Found
rs2231148_ABCG2	1	0.0752922301168921 (657/8726)	0.202637889688249 (169/834)	0.314569536423841 (95/302)	0.245962732919255 (396/1610)	0.525486827033219 (1835/3492)	0.396381359327013 (5937/14978)	0.38422131147541 (375/976)
rs2231164_ABCG2	1	0.316835094166284 (2759/8708)	0.593525179856115 (495/834)	0.884105960264901 (267/302)	0.518679950186799 (833/1606)	0.878223495702006 (3065/3490)	0.871064567769477 (13059/14992)	0.810590631364562 (796/982)
rs2234131_TNFAIP2	0.246477	0.374884686346863 (3251/8672)	0.588305489260143 (493/838)	0.686666666666667 (206/300)	0.616438356164384 (990/1606)	0.549913941480207 (1917/3486)	0.615208921133951 (9158/14886)	0.587090163934426 (573/976)
rs2234922_EPHX1	0.0833321	Not Found
rs2235015_ABCB1	1	0.344411223551058 (2995/8696)	0.1378896882494 (115/834)	0.231788079470199 (70/302)	0.0545229244114002 (88/1614)	0.153956422018349 (537/3488)	0.18067787563384 (2708/14988)	0.160204081632653 (157/980)
rs2235040_ABCB1	1	0.157067462138596 (1369/8716)	0.101674641148325 (85/836)	0.153333333333333 (46/300)	0.0574074074074074 (93/1620)	0.0497996565540927 (174/3494)	0.113351134846462 (1698/14980)	0.0897959183673469 (88/980)
rs2235046_ABCB1	0.465982	0.743457300275482 (6477/8712)	0.526315789473684 (440/836)	0.635761589403974 (192/302)	0.348014888337469 (561/1612)	0.476790830945559 (1664/3490)	0.543463746828682 (8140/14978)	0.530612244897959 (520/980)
rs2235047_ABCB1	0.479436	0.183019301470588 (1593/8704)	0.114832535885167 (96/836)	0.033112582781457 (10/302)	0.434944237918216 (702/1614)	0.022610188895249 (79/3494)	0.0181430096051227 (272/14992)	0.0469387755102041 (46/980)
rs2235048_ABCB1	0.223303	0.793468261269549 (6900/8696)	0.538369304556355 (449/834)	0.652317880794702 (197/302)	0.632425742574257 (1022/1616)	0.384945621064682 (1345/3494)	0.462792251169005 (6928/14970)	0.46734693877551 (458/980)
rs2235067_ABCB1	1	0.159012629161883 (1385/8710)	0.100238663484487 (84/838)	0.142384105960265 (43/302)	0.0572139303482587 (92/1608)	0.0521191294387171 (182/3492)	0.114148553140419 (1712/14998)	0.0918367346938776 (90/980)
rs2236270_GSS	0.433369	0.238641578705828 (2080/8716)	0.199760765550239 (167/836)	0.384105960264901 (116/302)	0.156133828996283 (252/1614)	0.387708213670304 (1350/3482)	0.397514698022448 (5950/14968)	0.389795918367347 (382/980)
rs2236271_GSS	1	0.864397065566254 (7541/8724)	0.333732057416268 (279/836)	0.592715231788079 (179/302)	0.473848069738481 (761/1606)	0.565864833906071 (1976/3492)	0.61471688034188 (9206/14976)	0.628073770491803 (613/976)
rs2236930_IL1R2	0.798787	0.27632183908046 (2404/8700)	0.159904534606205 (134/838)	0.142384105960265 (43/302)	0.309641532756489 (501/1618)	0.173825887743414 (607/3492)	0.111333333333333 (1670/15000)	0.159183673469388 (156/980)
rs2238476_ABCC1	0.178464	0.0382143676841864 (333/8714)	0.187350835322196 (157/838)	0.0463576158940397 (14/302)	0.0419753086419753 (68/1620)	0.036676217765043 (128/3490)	0.0468187274909964 (702/14994)	0.0488798370672098 (48/982)
rs2242480_CYP3A4	0.359648	Not Found
rs2246709_CYP3A4	0.236261	0.347337006427916 (3026/8712)	0.457040572792363 (383/838)	0.304635761589404 (92/302)	0.412718204488778 (662/1604)	0.284279977051061 (991/3486)	0.285313751668892 (4274/14980)	0.319018404907975 (312/978)
rs2253316_TGFBR3	1	0.152981651376147 (1334/8720)	0.130071599045346 (109/838)	0.162251655629139 (49/302)	0.269183168316832 (435/1616)	0.168860904407556 (590/3494)	0.131813941090231 (1978/15006)	0.170408163265306 (167/980)
rs2273684_GSS	0.693637	0.707460280911812 (6145/8686)	0.258949880668258 (217/838)	0.470198675496689 (142/302)	0.256172839506173 (415/1620)	0.479047072330654 (1669/3484)	0.473596256684492 (7085/14960)	0.488752556237219 (478/978)
rs2273697_ABCC2	1	Not Found
rs2275622_CYP2C8	0.25279	0.809245239733884 (7055/8718)	0.473684210526316 (396/836)	0.685430463576159 (207/302)	0.449257425742574 (726/1616)	0.610538373424971 (2132/3492)	0.659618463180363 (9889/14992)	0.642126789366053 (628/978)
rs2276706_NR1I2	0.275454	Not Found
rs2276707_NR1I2	0.643324	0.355660594881254 (3085/8674)	0.22673031026253 (190/838)	0.211920529801325 (64/302)	0.482694684796044 (781/1618)	0.262886597938144 (918/3492)	0.205330833110099 (3066/14932)	0.25 (244/976)
rs2293214_MAATS1	0.606571	0.000229147571035747 (2/8728)	0.00238663484486874 (2/838)	0 (0/302)	0.157992565055762 (255/1614)	0 (0/3494)	0.00013331555792561 (2/15002)	0.00509164969450102 (5/982)
rs2307418_NR1I3	1	0.0281092244148692 (245/8716)	0.110978520286396 (93/838)	0.19205298013245 (58/302)	0.0915841584158416 (148/1616)	0.13909559244419 (486/3494)	0.160859698304632 (2410/14982)	0.133673469387755 (131/980)
rs2373588_ABCB1	1	0.168694055542805 (1470/8714)	0.136690647482014 (114/834)	0.0529801324503311 (16/302)	0.384375 (615/1600)	0.0652920962199313 (228/3492)	0.039650806344129 (595/15006)	0.0778688524590164 (76/976)
rs2432195_MAP3K1	0.818457	0.658028104123474 (5713/8682)	0.619904076738609 (517/834)	0.847682119205298 (256/302)	0.590852904820766 (956/1618)	0.812821980538065 (2840/3494)	0.810832443970117 (12156/14992)	0.794897959183673 (779/980)
rs2461817_NR1I2	1	0.413068575386747 (3578/8662)	0.460526315789474 (385/836)	0.65 (195/300)	0.637046307884856 (1018/1598)	0.6795166858458 (2362/3476)	0.603436702913143 (8990/14898)	0.600204498977505 (587/978)
rs2461825_NR1I2	0.603928	0.157779820730866 (1373/8702)	0.715311004784689 (598/836)	0.711920529801324 (215/302)	0.699504337050806 (1129/1614)	0.643348623853211 (2244/3488)	0.675173703901657 (10106/14968)	0.610429447852761 (597/978)
rs246221_ABCC1	0.104911	0.641364262746899 (5585/8708)	0.31980906921241 (268/838)	0.304635761589404 (92/302)	0.408302354399009 (659/1614)	0.3480251860332 (1216/3494)	0.303900614480363 (4550/14972)	0.301229508196721 (294/976)
rs246240_ABCC1	0.302616	0.0858191831115191 (748/8716)	0.22673031026253 (190/838)	0.142384105960265 (43/302)	0.36425902864259 (585/1606)	0.228677733257012 (799/3494)	0.157318376068376 (2356/14976)	0.167689161554192 (164/978)
rs2472682_NR1I2	0.313994	0.226319428439733 (1964/8678)	0.671052631578947 (561/836)	0.649006622516556 (196/302)	0.368781094527363 (593/1608)	0.628506010303377 (2196/3494)	0.624078294677571 (9310/14918)	0.576687116564417 (564/978)
rs2501870_	0.782065	0.305351401010565 (2659/8708)	0.331742243436754 (278/838)	0.291390728476821 (88/302)	0.310945273631841 (500/1608)	0.321961009174312 (1123/3488)	0.260985708561507 (3908/14974)	0.282786885245902 (276/976)
rs252887_MAP3K1	0.813744	0.745751033532384 (6494/8708)	0.609112709832134 (508/834)	0.847682119205298 (256/302)	0.585714285714286 (943/1610)	0.812679288582903 (2833/3486)	0.811464457509353 (12146/14968)	0.8 (784/980)
rs252898_MAP3K1	0.815838	0.662103083294984 (5755/8692)	0.617224880382775 (516/836)	0.847682119205298 (256/302)	0.589950372208437 (951/1612)	0.8125 (2834/3488)	0.810855922018961 (12145/14978)	0.795918367346939 (780/980)
rs252899_MAP3K1	0.813744	0.662190082644628 (5769/8712)	0.618421052631579 (517/836)	0.847682119205298 (256/302)	0.592777085927771 (952/1606)	0.813832853025937 (2824/3470)	0.811290537835313 (12158/14986)	0.797131147540984 (778/976)
rs252900_MAP3K1	0.643324	0.745585874799358 (6503/8722)	0.623501199040767 (520/834)	0.847682119205298 (256/302)	0.587871287128713 (950/1616)	0.812893982808023 (2837/3490)	0.811524609843938 (12168/14994)	0.801020408163265 (785/980)
rs252902_MAP3K1	0.813744	0.731813996316759 (6358/8688)	0.619277108433735 (514/830)	0.847682119205298 (256/302)	0.594375 (951/1600)	0.8125 (2834/3488)	0.811179459748596 (12132/14956)	0.797959183673469 (782/980)
rs252903_MAP3K1	1	0.413983440662374 (3600/8696)	0.391408114558473 (328/838)	0.701986754966887 (212/302)	0.101234567901235 (164/1620)	0.653096330275229 (2278/3488)	0.629693973005479 (9424/14966)	0.619631901840491 (606/978)
rs252904_MAP3K1	0.813744	0.731945722171113 (6365/8696)	0.619617224880383 (518/836)	0.847682119205298 (256/302)	0.592661691542289 (953/1608)	0.812714776632302 (2838/3492)	0.811681368618017 (12146/14964)	0.801229508196721 (782/976)
rs252905_MAP3K1	1	0.298758049678013 (2598/8696)	0.386363636363636 (323/836)	0.701986754966887 (212/302)	0.100741656365884 (163/1618)	0.652920962199313 (2280/3492)	0.630124182133796 (9438/14978)	0.614285714285714 (602/980)
rs252906_MAP3K1	1	0.299102003223578 (2598/8686)	0.386363636363636 (323/836)	0.701986754966887 (212/302)	0.10210396039604 (165/1616)	0.652920962199313 (2280/3492)	0.629129329945165 (9408/14954)	0.614052953156823 (603/982)
rs252907_MAP3K1	1	0.290545203588682 (2526/8694)	0.37799043062201 (316/836)	0.701986754966887 (212/302)	0.101851851851852 (165/1620)	0.652698048220436 (2274/3484)	0.626804812834225 (9377/14960)	0.611224489795918 (599/980)
rs252908_MAP3K1	1	0.297833102812356 (2584/8676)	0.385441527446301 (323/838)	0.701986754966887 (212/302)	0.101977750309023 (165/1618)	0.651935297515887 (2257/3462)	0.628766572920852 (9390/14934)	0.613265306122449 (601/980)
rs252909_MAP3K1	1	0.730954566314823 (6371/8716)	0.619331742243437 (519/838)	0.847682119205298 (256/302)	0.590852904820766 (956/1618)	0.812679288582903 (2833/3486)	0.810749533208856 (12158/14996)	0.797546012269939 (780/978)
rs252915_MAP3K1	0.813744	0.731265851971409 (6343/8674)	0.625916870415648 (512/818)	0.847682119205298 (256/302)	0.590458488228005 (953/1614)	0.815974253949678 (2789/3418)	0.811367937280346 (12005/14796)	0.798353909465021 (776/972)
rs252916_MAP3K1	0.465982	Not Found
rs252917_MAP3K1	1	0.299908003679853 (2608/8696)	0.385167464114833 (322/836)	0.701986754966887 (212/302)	0.101234567901235 (164/1620)	0.652722063037249 (2278/3490)	0.629540598290598 (9428/14976)	0.613265306122449 (601/980)
rs252919_MAP3K1	0.813744	0.730866467478741 (6360/8702)	0.619331742243437 (519/838)	0.847682119205298 (256/302)	0.589838909541512 (952/1614)	0.812714776632302 (2838/3492)	0.811082955454788 (12163/14996)	0.799794661190965 (779/974)
rs252920_MAP3K1	1	0.273459061637534 (2378/8696)	0.386634844868735 (324/838)	0.7 (210/300)	0.0988875154511743 (160/1618)	0.652897303499713 (2276/3486)	0.630298168204305 (9428/14958)	0.612936344969199 (597/974)
rs252921_MAP3K1	0.813744	0.671143250688705 (5847/8712)	0.618138424821002 (518/838)	0.847682119205298 (256/302)	0.591191066997519 (953/1612)	0.813073394495413 (2836/3488)	0.811531266702298 (12147/14968)	0.795918367346939 (780/980)
rs2548663_MAP3K1	0.677338	0.649471507352941 (5653/8704)	0.464028776978417 (387/834)	0.774834437086093 (234/302)	0.202602230483271 (327/1614)	0.714899713467049 (2495/3490)	0.693535461466542 (10385/14974)	0.679591836734694 (666/980)
rs2548664_MAP3K1	0.813744	0.745875343721357 (6510/8728)	0.619617224880383 (518/836)	0.847682119205298 (256/302)	0.590123456790123 (956/1620)	0.812428407789233 (2837/3492)	0.811457916499933 (12167/14994)	0.79938900203666 (785/982)
rs2548665_MAP3K1	1	0.745871559633028 (6504/8720)	0.62200956937799 (520/836)	0.844370860927152 (255/302)	0.59452736318408 (956/1608)	0.811855670103093 (2835/3492)	0.810956893100227 (12153/14986)	0.798979591836735 (783/980)
rs25645_CSF3	0.164228	0.0945604773927014 (824/8714)	0.462829736211031 (386/834)	0.443708609271523 (134/302)	0.42910447761194 (690/1608)	0.326548165137615 (1139/3488)	0.363118380479957 (5417/14918)	0.397148676171079 (390/982)
rs2585428_CYP24A1	0.63426	0.490798251667817 (4267/8694)	0.324162679425837 (271/836)	0.56 (168/300)	0.393788819875776 (634/1610)	0.436748712077848 (1526/3494)	0.463659483335564 (6928/14942)	0.437113402061856 (424/970)
rs2591949_MAP3K1	0.813744	0.745402298850575 (6485/8700)	0.619617224880383 (518/836)	0.847682119205298 (256/302)	0.592154420921544 (951/1606)	0.812714776632302 (2838/3492)	0.811373648378054 (12156/14982)	0.79938900203666 (785/982)
rs2591950_MAP3K1	0.178464	1 (8718/8718)	1 (838/838)	1 (302/302)	0.954264524103832 (1544/1618)	1 (3490/3490)	1 (15000/15000)	1 (976/976)
rs2591951_MAP3K1	0.638952	0.478044834758493 (4137/8654)	0.54916067146283 (458/834)	0.771812080536913 (230/298)	0.479349186483104 (766/1598)	0.74713682941531 (2479/3318)	0.7463914744368 (11066/14826)	0.736951983298539 (706/958)
rs2591952_MAP3K1	0.64819	0.654717853839038 (5662/8648)	0.610843373493976 (507/830)	0.846666666666667 (254/300)	0.592452830188679 (942/1590)	0.808930741190765 (2663/3292)	0.80685042561816 (11943/14802)	0.795168067226891 (757/952)
rs2607737_XPC	0.759877	0.54368820418487 (4729/8698)	0.533412887828162 (447/838)	0.463576158940397 (140/302)	0.265432098765432 (430/1620)	0.469644902634593 (1640/3492)	0.473589194971918 (7083/14956)	0.46734693877551 (458/980)
rs2622604_ABCG2	0.0850903	0.873050458715596 (7613/8720)	0.843675417661098 (707/838)	0.837748344370861 (253/302)	0.795792079207921 (1286/1616)	0.738395415472779 (2577/3490)	0.746188820540251 (11160/14956)	0.760204081632653 (745/980)
rs2622628_ABCG2	0.526576	0.575051641037411 (5011/8714)	0.79066985645933 (661/836)	0.97682119205298 (295/302)	0.801361386138614 (1295/1616)	0.936139747995418 (3269/3492)	0.965590824219792 (14480/14996)	0.928716904276986 (912/982)
rs2725252_ABCG2	1	0.312169919632606 (2719/8710)	0.421052631578947 (352/836)	0.622516556291391 (188/302)	0.380893300248139 (614/1612)	0.446069994262765 (1555/3486)	0.538908168713294 (8075/14984)	0.480492813141684 (468/974)
rs2725256_ABCG2	0.77725	0.331183786273607 (2876/8684)	0.303827751196172 (254/836)	0.413907284768212 (125/302)	0.267945544554455 (433/1616)	0.335726593911545 (1169/3482)	0.380789825970549 (5689/14940)	0.351546391752577 (341/970)
rs2733537_XPC	1	0.169569202566453 (1480/8728)	0.300239234449761 (251/836)	0.298013245033113 (90/302)	0.373300370828183 (604/1618)	0.462442660550459 (1613/3488)	0.341680021367521 (5117/14976)	0.360940695296524 (353/978)
rs2756109_ABCC2	0.594277	0.475172413793103 (4134/8700)	0.52511961722488 (439/836)	0.56953642384106 (172/302)	0.310408921933086 (501/1614)	0.527825588066552 (1840/3486)	0.551391862955032 (8240/14944)	0.504081632653061 (494/980)
rs2762939_CYP24A1	1	0.561102144339405 (4867/8674)	0.211031175059952 (176/834)	0.246666666666667 (74/300)	0.282258064516129 (455/1612)	0.3105141536684 (1075/3462)	0.262924071082391 (3906/14856)	0.301242236024845 (291/966)
rs2804398_ABCC2	0.19322	0.275028768699655 (2390/8690)	0.371121718377088 (311/838)	0.370860927152318 (112/302)	0.127171215880893 (205/1612)	0.37205966724039 (1297/3486)	0.374632451216252 (5606/14964)	0.339468302658487 (332/978)
rs2804400_ABCC2	0.555553	0.291800643086817 (2541/8708)	0.416467780429594 (349/838)	0.480132450331126 (145/302)	0.212779156327543 (343/1612)	0.38717067583047 (1352/3492)	0.41719021521187 (6242/14962)	0.365030674846626 (357/978)
rs2804402_ABCC2	0.767355	0.333371612310519 (2903/8708)	0.415865384615385 (346/832)	0.476666666666667 (143/300)	0.216049382716049 (350/1620)	0.38717067583047 (1352/3492)	0.417244598559616 (6257/14996)	0.369877049180328 (361/976)
rs28401781_ABCB1	1	0.19035067614027 (1661/8726)	0.105011933174224 (88/838)	0.145695364238411 (44/302)	0.056592039800995 (91/1608)	0.0520892959358901 (182/3494)	0.114502799253532 (1718/15004)	0.0957230142566191 (94/982)
rs2842951_TPMT	1	0.425879108250977 (3706/8702)	0.733253588516746 (613/836)	0.688741721854305 (208/302)	0.826732673267327 (1336/1616)	0.737836290784202 (2578/3494)	0.764155982905983 (11444/14976)	0.725510204081633 (711/980)
rs2862691_	1	0.240493201198433 (2087/8678)	0.397836538461538 (331/832)	0.490066225165563 (148/302)	0.221464019851117 (357/1612)	0.369716270990156 (1277/3454)	0.426249328318109 (6346/14888)	0.364476386036961 (355/974)
rs28710284_MAP3K1	0.813744	Not Found
rs301927_EPHA6	0.140844	0.414213431462741 (3602/8696)	0.531026252983294 (445/838)	0.894039735099338 (270/302)	0.339948783610755 (531/1562)	0.843857634902411 (2940/3484)	0.84246758454752 (12605/14962)	0.795687885010267 (775/974)
rs3099459_MAP3K1	0.813744	0.745698554714384 (6501/8718)	0.62200956937799 (520/836)	0.847682119205298 (256/302)	0.591584158415842 (956/1616)	0.813073394495413 (2836/3488)	0.811639716691167 (12147/14966)	0.798568507157464 (781/978)
rs3099460_MAP3K1	1	0.312485628880202 (2718/8698)	0.386363636363636 (323/836)	0.703333333333333 (211/300)	0.0986436498150432 (160/1622)	0.652634593356243 (2279/3492)	0.630376703179268 (9438/14972)	0.611451942740286 (598/978)
rs3109823_ABCG2	0.526576	0.44 (3828/8700)	0.805755395683453 (672/834)	0.834437086092715 (252/302)	0.788366336633663 (1274/1616)	0.705157593123209 (2461/3490)	0.718270385693314 (10764/14986)	0.713849287169043 (701/982)
rs3114018_ABCG2	0.476228	0.340151689266835 (2960/8702)	0.631009615384615 (525/832)	0.536423841059603 (162/302)	0.628411910669975 (1013/1612)	0.47424155695478 (1657/3494)	0.542563143124415 (8120/14966)	0.530549898167006 (521/982)
rs3114020_ABCG2	0.149742	0.246441689623508 (2147/8712)	0.567146282973621 (473/834)	0.47 (141/300)	0.648514851485149 (1048/1616)	0.414881297046902 (1433/3454)	0.456812408075946 (6833/14958)	0.448453608247423 (435/970)
rs314127_CTD.2270F17.1	0.34097	0.723487462617897 (6290/8694)	0.770334928229665 (644/836)	0.662251655629139 (200/302)	0.677459526774595 (1088/1606)	0.578465063001146 (2020/3492)	0.605794967880086 (9053/14944)	0.605532786885246 (591/976)
rs316128_GSTA4	0.368183	0.491726039990807 (4279/8702)	0.43436754176611 (364/838)	0.54635761589404 (165/302)	0.731722428748451 (1181/1614)	0.456185567010309 (1593/3492)	0.518729096989967 (7755/14950)	0.526530612244898 (516/980)
rs3213619_ABCB1	1	0.0843470277714023 (735/8714)	0.0465393794749403 (39/838)	0.0298013245033113 (9/302)	0.0376078914919852 (61/1622)	0.038659793814433 (135/3492)	0.0402107228594292 (603/14996)	0.05 (49/980)
rs3219191_ABCG2	0.327131	Not Found
rs33322_MAP3K1	0.813744	0.746727898966705 (6504/8710)	0.620525059665871 (520/838)	0.847682119205298 (256/302)	0.589219330855019 (951/1614)	0.812786697247706 (2835/3488)	0.811606785094163 (12153/14974)	0.802874743326489 (782/974)
rs33323_MAP3K1	1	0.270818995182381 (2361/8718)	0.383693045563549 (320/834)	0.701986754966887 (212/302)	0.099009900990099 (160/1616)	0.65254722381225 (2280/3494)	0.630036139740329 (9414/14942)	0.611451942740286 (598/978)
rs33325_MAP3K1	0.813744	0.671261199172984 (5844/8706)	0.618138424821002 (518/838)	0.847682119205298 (256/302)	0.590346534653465 (954/1616)	0.812714776632302 (2838/3492)	0.811524609843938 (12168/14994)	0.79405737704918 (775/976)
rs33326_MAP3K1	0.819341	0.745696580215745 (6498/8714)	0.619617224880383 (518/836)	0.847682119205298 (256/302)	0.590123456790123 (956/1620)	0.812607449856733 (2836/3490)	0.811383631031725 (12174/15004)	0.798568507157464 (781/978)
rs33327_MAP3K1	0.813744	0.745181275814594 (6495/8716)	0.62200956937799 (520/836)	0.852348993288591 (254/298)	0.59181141439206 (954/1612)	0.812535775615341 (2839/3494)	0.811191143123916 (12163/14994)	0.798568507157464 (781/978)
rs33328_MAP3K1	1	0.313234955038045 (2717/8674)	0.387828162291169 (325/838)	0.706666666666667 (212/300)	0.0987654320987654 (160/1620)	0.654796094198736 (2280/3482)	0.631100414493916 (9440/14958)	0.614285714285714 (602/980)
rs33329_MAP3K1	0.677338	0.645683034675355 (5549/8594)	0.460431654676259 (384/834)	0.773333333333333 (232/300)	0.201492537313433 (324/1608)	0.715229885057471 (2489/3480)	0.690743243243243 (10223/14800)	0.675257731958763 (655/970)
rs33331_MAP3K1	0.811924	0.745241916991516 (6500/8722)	0.620813397129187 (519/836)	0.847682119205298 (256/302)	0.60210396039604 (973/1616)	0.812893982808023 (2837/3490)	0.811074049366244 (12158/14990)	0.79938900203666 (785/982)
rs34174778_MYH7B	1	0.0614819912824042 (536/8718)	0.0429594272076372 (36/838)	0.0894039735099338 (27/302)	0.0965346534653465 (156/1616)	0.126861397479954 (443/3492)	0.0977463661821576 (1466/14998)	0.104081632653061 (102/980)
rs34526995_GSS	1	0.0114678899082569 (100/8720)	0.0334128878281623 (28/838)	0.076158940397351 (23/302)	0.0962962962962963 (156/1620)	0.0908830275229358 (317/3488)	0.0706558033925471 (1058/14974)	0.0653061224489796 (64/980)
rs35024451_MYH7B	1	0.193755739210285 (1688/8712)	0.151079136690647 (126/834)	0.208609271523179 (63/302)	0.224074074074074 (363/1620)	0.247993119266055 (865/3488)	0.308551927194861 (4611/14944)	0.262345679012346 (255/972)
rs35291022_GSS	1	0.0481761871988988 (420/8718)	0.0433734939759036 (36/830)	0.0894039735099338 (27/302)	0.0965346534653465 (156/1616)	0.127246376811594 (439/3450)	0.0987290969899666 (1476/14950)	0.103092783505155 (100/970)
rs35552264_MYH7B	1	0.0479844251030692 (419/8732)	0.0429594272076372 (36/838)	0.0894039735099338 (27/302)	0.0962962962962963 (156/1620)	0.126788780767029 (443/3494)	0.0988527214514408 (1482/14992)	0.104081632653061 (102/980)
rs35592_ABCC1	0.104351	0.506004618937644 (4382/8660)	0.282973621103118 (236/834)	0.246666666666667 (74/300)	0.41044776119403 (660/1608)	0.313073394495413 (1092/3488)	0.24655056932351 (3681/14930)	0.251540041067762 (245/974)
rs35596_ABCC1	0.097914	0.627509808446804 (5438/8666)	0.282973621103118 (236/834)	0.172185430463576 (52/302)	0.414906832298137 (668/1610)	0.319118488838008 (1115/3494)	0.24091637723751 (3607/14972)	0.256122448979592 (251/980)
rs35789023_GSS	0.379405	0.00149116769901354 (13/8718)	0 (0/838)	0 (0/302)	0.0414091470951792 (67/1618)	0 (0/3494)	0 (0/14996)	0.0010183299389002 (1/982)
rs3732359_NR1I2	0.477632	0.370323617167776 (3227/8714)	0.741050119331742 (621/838)	0.745033112582781 (225/302)	0.419653893695921 (679/1618)	0.681870338496845 (2377/3486)	0.729762222815923 (10926/14972)	0.666326530612245 (653/980)
rs3732360_NR1I2	0.477632	Not Found
rs3733951_MAP3K1	1	0.018102658111824 (158/8728)	0.149164677804296 (125/838)	0.0695364238410596 (21/302)	0.388475836431227 (627/1614)	0.0789925586720092 (276/3494)	0.0893023876217154 (1339/14994)	0.103869653767821 (102/982)
rs3735451_CYP3A4	0.239072	0.70970717085543 (6156/8674)	0.269138755980861 (225/836)	0.14 (42/300)	0.301242236024845 (485/1610)	0.113532110091743 (396/3488)	0.106261732367927 (1585/14916)	0.194897959183673 (191/980)
rs3736430_MAP3K1	1	0.0962419798350137 (840/8728)	0.158711217183771 (133/838)	0.0728476821192053 (22/302)	0.388133498145859 (628/1618)	0.0979381443298969 (342/3492)	0.118161195623165 (1771/14988)	0.120901639344262 (118/976)
rs3740065_ABCC2	0.179368	0.215497478221 (1880/8724)	0.139618138424821 (117/838)	0.172185430463576 (52/302)	0.340768277571252 (550/1614)	0.101088201603666 (353/3492)	0.096574246867502 (1449/15004)	0.110429447852761 (108/978)
rs3740066_ABCC2	0.767355	Not Found
rs3740067_ABCC2	0.767355	0.187973376176268 (1638/8714)	0.350835322195704 (294/838)	0.336666666666667 (101/300)	0.212158808933002 (342/1612)	0.344590726960504 (1204/3494)	0.366493194555644 (5493/14988)	0.322085889570552 (315/978)
rs3743527_ABCC1	0.352251	0.142939150401837 (1245/8710)	0.270334928229665 (226/836)	0.23841059602649 (72/302)	0.456575682382134 (736/1612)	0.305332568807339 (1065/3488)	0.225808607324245 (3379/14964)	0.289366053169734 (283/978)
rs3747802_ABCB1	1	0.000916170407695831 (8/8732)	0.0107398568019093 (9/838)	0 (0/302)	0.0346964064436183 (56/1614)	0 (0/3492)	0.000266880170803309 (4/14988)	0.00204081632653061 (2/980)
rs3758395_ABCC2	0.179368	0.0399679340357306 (349/8732)	0.0847255369928401 (71/838)	0.0364238410596026 (11/302)	0.335616438356164 (539/1606)	0.0775615340583858 (271/3494)	0.0443585986412681 (666/15014)	0.0723014256619145 (71/982)
rs3761143_MYH7B	0.816956	0.79225836005497 (6918/8732)	0.320143884892086 (267/834)	0.576158940397351 (174/302)	0.474660074165637 (768/1618)	0.578133943903835 (2020/3494)	0.601791204384441 (9004/14962)	0.609979633401222 (599/982)
rs3761144_MYH7B	0.816956	0.760629740289589 (6619/8702)	0.317745803357314 (265/834)	0.576158940397351 (174/302)	0.473258706467662 (761/1608)	0.578600114744693 (2017/3486)	0.604172256506574 (9007/14908)	0.610204081632653 (598/980)
rs3764006_SLCO1B3	0.720278	Not Found
rs3784862_ABCC1	1	0.687944890929966 (5992/8710)	0.63126491646778 (529/838)	0.725165562913907 (219/302)	0.374529485570891 (597/1594)	0.66924842226047 (2333/3486)	0.749499399279135 (11229/14982)	0.687372708757637 (675/982)
rs3784864_ABCC1	0.452414	0.18119107840883 (1576/8698)	0.474940334128878 (398/838)	0.443708609271523 (134/302)	0.341191066997519 (550/1612)	0.505727376861397 (1766/3492)	0.522429906542056 (7826/14980)	0.487730061349693 (477/978)
rs3787212_MYH7B	0.765827	0.193566981784644 (1679/8674)	0.149164677804296 (125/838)	0.21 (63/300)	0.224969097651422 (364/1618)	0.2475532527346 (860/3474)	0.30646893034492 (4567/14902)	0.260245901639344 (254/976)
rs3787554_CYP24A1	0.526576	0.0264908256880734 (231/8720)	0.0705741626794258 (59/836)	0.163333333333333 (49/300)	0.238566131025958 (386/1618)	0.0535203205495135 (187/3494)	0.086968120581566 (1304/14994)	0.0959183673469388 (94/980)
rs3789243_ABCB1	0.233467	0.485138248847926 (4211/8680)	0.5 (418/836)	0.413907284768212 (125/302)	0.618012422360248 (995/1610)	0.537492844876932 (1878/3494)	0.509897017520396 (7625/14954)	0.516393442622951 (504/976)
rs3789246_ABCB1	0.359557	0.151709892127611 (1322/8714)	0.0548926014319809 (46/838)	0.0264900662251656 (8/302)	0.119578686493185 (193/1614)	0.0334859759587865 (117/3494)	0.0232511658894071 (349/15010)	0.0397148676171079 (39/982)
rs3814055_NR1I2	0.722516	0.283616337769619 (2472/8716)	0.382494004796163 (319/834)	0.496688741721854 (150/302)	0.218518518518519 (354/1620)	0.375788869764773 (1310/3486)	0.388614192168916 (5816/14966)	0.396516393442623 (387/976)
rs3814057_NR1I2	0.488123	0.443971468016567 (3859/8692)	0.232057416267943 (194/836)	0.211920529801325 (64/302)	0.498754669987547 (801/1606)	0.262177650429799 (915/3490)	0.205230851347745 (3076/14988)	0.254601226993865 (249/978)
rs3814058_NR1I2	0.487645	0.444750746611532 (3872/8706)	0.232057416267943 (194/836)	0.211920529801325 (64/302)	0.5 (802/1604)	0.262736119061248 (918/3494)	0.205194978632479 (3073/14976)	0.253578732106339 (248/978)
rs3814430_MAP3K1	1	0.00297891842346471 (26/8728)	0.00839328537170264 (7/834)	0.00993377483443709 (3/302)	0.0451174289245983 (73/1618)	0.0370689655172414 (129/3480)	0.0147313691507799 (221/15002)	0.026530612244898 (26/980)
rs3817119_MAP3K1	1	0.021644525881814 (189/8732)	0.155502392344498 (130/836)	0.0728476821192053 (22/302)	0.38909541511772 (628/1614)	0.0979381443298969 (342/3492)	0.117984268764165 (1770/15002)	0.116564417177914 (114/978)
rs3822625_MAP3K1	1	0.100160624139514 (873/8716)	0.0598086124401914 (50/836)	0.0728476821192053 (22/302)	0.103831891223733 (168/1618)	0.0621064682312536 (217/3494)	0.0620832221925847 (931/14996)	0.0519348268839104 (51/982)
rs3834935_SLCO1B3	0.309	0.239696062629519 (2082/8686)	0.343446601941748 (283/824)	0.369127516778524 (110/298)	0.287220843672457 (463/1612)	0.337845791642142 (1148/3398)	0.329845741113347 (4918/14910)	0.309917355371901 (300/968)
rs398038727_MAP4	0.152172	Not Found
rs41106_MAP3K1	0.677338	0.646225319396051 (5564/8610)	0.460431654676259 (384/834)	0.773333333333333 (232/300)	0.200992555831266 (324/1612)	0.71477860839563 (2486/3478)	0.689978419206906 (10231/14828)	0.679460580912863 (655/964)
rs4148157_ABCG2	0.533156	0.0295668118267247 (258/8726)	0.177804295942721 (149/838)	0.0662251655629139 (20/302)	0.276608910891089 (447/1616)	0.0526617057813394 (184/3494)	0.0895432692307692 (1341/14976)	0.0957230142566191 (94/982)
rs4148350_ABCC1	1	0.104267033723331 (909/8718)	0.0837320574162679 (70/836)	0.0662251655629139 (20/302)	0.0401234567901235 (65/1620)	0.072737686139748 (254/3492)	0.0586823152840758 (880/14996)	0.0692464358452139 (68/982)
rs4148354_ABCC1	0.478885	0.147659476824231 (1287/8716)	0.508373205741627 (425/836)	0.407284768211921 (123/302)	0.478934324659232 (773/1614)	0.50057273768614 (1748/3492)	0.544325767690254 (8154/14980)	0.507142857142857 (497/980)
rs4148356_ABCC1	1	Not Found
rs4148386_ABCC2	0.555553	0.53437571855599 (4648/8698)	0.568840579710145 (471/828)	0.516556291390728 (156/302)	0.78641975308642 (1274/1620)	0.613467048710602 (2141/3490)	0.58248730964467 (8721/14972)	0.619387755102041 (607/980)
rs4148396_ABCC2	0.555553	0.707308664674787 (6155/8702)	0.626491646778043 (525/838)	0.629139072847682 (190/302)	0.798765432098765 (1294/1620)	0.632091690544413 (2206/3490)	0.614835091467486 (9209/14978)	0.656122448979592 (643/980)
rs4148737_ABCB1	0.793097	0.446104343829005 (3882/8702)	0.409307875894988 (343/838)	0.486754966887417 (147/302)	0.289864029666255 (469/1618)	0.426975945017182 (1491/3492)	0.429583110636024 (6430/14968)	0.431492842535787 (422/978)
rs4148739_ABCB1	1	0.173249138920781 (1509/8710)	0.104066985645933 (87/836)	0.152317880794702 (46/302)	0.0575719649561952 (92/1598)	0.0498281786941581 (174/3492)	0.113232741353986 (1696/14978)	0.0926680244399185 (91/982)
rs4149117_SLCO1B3	1	Not Found
rs4149118_SLCO1B3	0.817319	0.245666743702334 (2126/8654)	0.637889688249401 (532/834)	0.652317880794702 (197/302)	0.530397022332506 (855/1612)	0.551407237219989 (1920/3482)	0.655664167113016 (9793/14936)	0.609406952965235 (596/978)
rs4149154_SLCO1B3	0.652145	0.0407976163190465 (356/8726)	0.0405727923627685 (34/838)	0.0264900662251656 (8/302)	0.179455445544554 (290/1616)	0.0893982808022923 (312/3490)	0.0327376983597813 (491/14998)	0.0529531568228106 (52/982)
rs4233368_TOMM40L	0.624478	0.402825637491385 (3507/8706)	0.352028639618138 (295/838)	0.301324503311258 (91/302)	0.380272952853598 (613/1612)	0.292836676217765 (1022/3490)	0.237757559539738 (3554/14948)	0.282077393075356 (277/982)
rs42769_MAP3K1	0.813744	0.671415441176471 (5844/8704)	0.618138424821002 (518/838)	0.847682119205298 (256/302)	0.591531755915318 (950/1606)	0.812607449856733 (2836/3490)	0.811456803311524 (12154/14978)	0.796714579055442 (776/974)
rs43184_MAP3K1	0.813744	0.745239733883918 (6497/8718)	0.620525059665871 (520/838)	0.847682119205298 (256/302)	0.589616810877627 (954/1618)	0.812428407789233 (2837/3492)	0.811082955454788 (12163/14996)	0.79938900203666 (785/982)
rs4424716_	0.274232	0.632027649769585 (5486/8680)	0.0692124105011933 (58/838)	0.0562913907284768 (17/302)	0.0667490729295426 (108/1618)	0.091404011461318 (319/3490)	0.0620740344781505 (929/14966)	0.0836734693877551 (82/980)
rs4440154_NR1I2	0.806145	0.612249597052729 (5318/8686)	0.477272727272727 (399/836)	0.678807947019868 (205/302)	0.621437422552664 (1003/1614)	0.688825214899713 (2404/3490)	0.628172588832487 (9405/14972)	0.638492871690428 (627/982)
rs463312_TUBB1	0.433369	Not Found
rs4646437_CYP3A4	1	0.715335169880624 (6232/8712)	0.192124105011933 (161/838)	0.136666666666667 (41/300)	0.160869565217391 (259/1610)	0.0908830275229358 (317/3488)	0.105042016806723 (1575/14994)	0.182281059063136 (179/982)
rs4646440_CYP3A4	0.49958	0.0710514233241506 (619/8712)	0.205250596658711 (172/838)	0.00662251655629139 (2/302)	0.250620347394541 (404/1612)	0.000286532951289398 (1/3490)	0.00407209612817089 (61/14980)	0.0488798370672098 (48/982)
rs4688040_NR1I2	0.285943	Not Found
rs4715354_GSTA5	1	0.162222775978071 (1302/8026)	0.643884892086331 (537/834)	0.400684931506849 (117/292)	0.726130653266332 (1156/1592)	0.51790872328134 (1793/3462)	0.503866503866504 (7428/14742)	0.5175983436853 (500/966)
rs4728709_ABCB1	0.271638	0.37180667433832 (3231/8690)	0.118138424821002 (99/838)	0.0629139072847682 (19/302)	0.123762376237624 (200/1616)	0.0814687320711417 (284/3486)	0.0679177240550287 (1017/14974)	0.100409836065574 (98/976)
rs4762693_	0.647073	0.0919659300184162 (799/8688)	0.301682692307692 (251/832)	0.258389261744966 (77/298)	0.43416149068323 (699/1610)	0.207780979827089 (721/3470)	0.272173913043478 (4069/14950)	0.264887063655031 (258/974)
rs4781712_ABCC1	1	0.365530739120424 (3175/8686)	0.501201923076923 (417/832)	0.483443708609272 (146/302)	0.396658415841584 (641/1616)	0.484249713631157 (1691/3492)	0.53505608974359 (8013/14976)	0.498977505112474 (488/978)
rs4809957_CYP24A1	0.644832	0.426250288084812 (3699/8678)	0.285885167464115 (239/836)	0.201986754966887 (61/302)	0.635856079404467 (1025/1612)	0.210435779816514 (734/3488)	0.212463264760887 (3181/14972)	0.227459016393443 (222/976)
rs4911452_GSS	0.817319	0.450955560672346 (3917/8686)	0.303827751196172 (254/836)	0.586092715231788 (177/302)	0.478152309612984 (766/1602)	0.591614014933946 (2060/3482)	0.618438671665774 (9237/14936)	0.609856262833676 (594/974)
rs5085_APOA2	0.603928	0.105903974270618 (922/8706)	0.25779376498801 (215/834)	0.196666666666667 (59/300)	0.293167701863354 (472/1610)	0.156160458452722 (545/3490)	0.178113308391235 (2666/14968)	0.169387755102041 (166/980)
rs512795_GSTA3	1	0.602555248618785 (5235/8688)	0.399761336515513 (335/838)	0.122516556291391 (37/302)	0.385714285714286 (621/1610)	0.070406410990269 (246/3494)	0.0783084311632871 (1174/14992)	0.144602851323829 (142/982)
rs55721964_MAP4	1	0.589749536178108 (5086/8624)	0.380382775119617 (318/836)	0.337748344370861 (102/302)	0.254950495049505 (412/1616)	0.192153493699885 (671/3492)	0.289237367645088 (4316/14922)	0.273100616016427 (266/974)
rs561828230_MAP2	0.108077	0.24812030075188 (198/798)	0.092896174863388 (34/366)	0.30188679245283 (32/106)	0.191102756892231 (305/1596)	0.177325581395349 (244/1376)	0.158093797276853 (836/5288)	0.16304347826087 (60/368)
rs56400038_GSS	1	0.0481320192528077 (420/8726)	0.0429594272076372 (36/838)	0.0894039735099338 (27/302)	0.0962962962962963 (156/1620)	0.126361031518625 (441/3490)	0.0991189427312775 (1485/14982)	0.103869653767821 (102/982)
rs56822906_MAP3K1	1	0.0354520422212024 (309/8716)	0.0574162679425837 (48/836)	0.0662251655629139 (20/302)	0.108776266996292 (176/1618)	0.0615693012600229 (215/3492)	0.0617827595409661 (926/14988)	0.0458248472505092 (45/982)
rs569998_	0.593282	0.399081515499426 (3476/8710)	0.29236276849642 (245/838)	0.394039735099338 (119/302)	0.297397769516729 (480/1614)	0.354894104178592 (1240/3494)	0.420208500400962 (6288/14964)	0.359918200408998 (352/978)
rs57803105_MAP3K1	0.209146	Not Found
rs58151318_MAP3K1	1	0.0215448086179234 (188/8726)	0.156324582338902 (131/838)	0.0728476821192053 (22/302)	0.38490099009901 (622/1616)	0.0979381443298969 (342/3492)	0.117850953206239 (1768/15002)	0.116089613034623 (114/982)
rs58292679_MAP3K1	1	0.0215398716773602 (188/8728)	0.154306220095694 (129/836)	0.0728476821192053 (22/302)	0.385519801980198 (623/1616)	0.097651775486827 (341/3492)	0.118349113215095 (1775/14998)	0.116089613034623 (114/982)
rs58377311_MAP4	1	Not Found
rs58835146_MAP3K1	0.170864	Not Found
rs6058146_GSS	1	0.792058756024788 (6902/8714)	0.31980906921241 (268/838)	0.579470198675497 (175/302)	0.473391089108911 (765/1616)	0.577254451464675 (2010/3482)	0.605027410081562 (9050/14958)	0.610429447852761 (597/978)
rs60590641_MAP3K1	1	0.0325315005727377 (284/8730)	0.0489260143198091 (41/838)	0.0562913907284768 (17/302)	0.0592592592592593 (96/1620)	0.025186033199771 (88/3494)	0.0472351765489674 (709/15010)	0.0193482688391039 (19/982)
rs6060124_GSS	0.101526	0.306355054110062 (2661/8686)	0.141826923076923 (118/832)	0.203333333333333 (61/300)	0.223325062034739 (360/1612)	0.225750577367206 (782/3464)	0.283983849259758 (4220/14860)	0.250511247443763 (245/978)
rs6060127_GSS	0.533156	0.194125745754933 (1692/8716)	0.151551312649165 (127/838)	0.208609271523179 (63/302)	0.222772277227723 (360/1616)	0.248425872925014 (868/3494)	0.309002270602377 (4627/14974)	0.260692464358452 (256/982)
rs6060128_GSS	1	0.193666819642038 (1688/8716)	0.150717703349282 (126/836)	0.208609271523179 (63/302)	0.220843672456576 (356/1612)	0.248135398737808 (865/3486)	0.307939483197215 (4600/14938)	0.260204081632653 (255/980)
rs6087651_GSS	1	0.433732167510354 (3770/8692)	0.308894230769231 (257/832)	0.586092715231788 (177/302)	0.475247524752475 (768/1616)	0.592029816513762 (2065/3488)	0.618808567603748 (9245/14940)	0.607142857142857 (595/980)
rs6087653_GSS	0.644832	0.436076243607624 (3752/8604)	0.298780487804878 (245/820)	0.587248322147651 (175/298)	0.472568578553616 (758/1604)	0.583592293349907 (1878/3218)	0.616369863013699 (8999/14600)	0.601731601731602 (556/924)
rs6087654_GSS	0.278175	0.448170011806375 (3796/8470)	0.302663438256659 (250/826)	0.577702702702703 (171/296)	0.474310776942356 (757/1596)	0.588895451860602 (1994/3386)	0.616238723108952 (8880/14410)	0.604525862068966 (561/928)
rs6088653_GSS	1	0.451925293982015 (3920/8674)	0.308894230769231 (257/832)	0.586092715231788 (177/302)	0.475866336633663 (769/1616)	0.59163802978236 (2066/3492)	0.619047619047619 (9256/14952)	0.607361963190184 (594/978)
rs6088655_GSS	1	0.434116563003916 (3769/8682)	0.303357314148681 (253/834)	0.586092715231788 (177/302)	0.47716049382716 (773/1620)	0.591614014933946 (2060/3482)	0.617930204572804 (9243/14958)	0.605102040816327 (593/980)
rs6088658_GSS	0.763808	0.341718355157363 (2975/8706)	0.156698564593301 (131/836)	0.21 (63/300)	0.224351050679852 (363/1618)	0.248128957973518 (862/3474)	0.309867629362214 (4635/14958)	0.271516393442623 (265/976)
rs6088660_MYH7B	1	0.194156889809064 (1688/8694)	0.151913875598086 (127/836)	0.208609271523179 (63/302)	0.224094881398252 (359/1602)	0.246991404011461 (862/3490)	0.306615776081425 (4579/14934)	0.256646216768916 (251/978)
rs60985357_MAP3K1	1	0.0208381303246604 (181/8686)	0.156324582338902 (131/838)	0.0728476821192053 (22/302)	0.380569306930693 (615/1616)	0.0972863741339492 (337/3464)	0.117263186221744 (1743/14864)	0.114432989690722 (111/970)
rs61141156_MAP3K1	1	0.021564579031888 (188/8718)	0.157451923076923 (131/832)	0.0728476821192053 (22/302)	0.387096774193548 (624/1612)	0.0978820835718374 (342/3494)	0.117792311799253 (1765/14984)	0.116803278688525 (114/976)
rs6119545_GSS	1	0.435132032146958 (3790/8710)	0.306682577565632 (257/838)	0.586092715231788 (177/302)	0.473391089108911 (765/1616)	0.592422502870264 (2064/3484)	0.618939495124883 (9268/14974)	0.607142857142857 (595/980)
rs61243567_MAP3K1	0.807291	0.0214105793450882 (187/8734)	0.145584725536993 (122/838)	0.0728476821192053 (22/302)	0.385519801980198 (623/1616)	0.0982245131729668 (343/3492)	0.118212141427618 (1772/14990)	0.116089613034623 (114/982)
rs6141521_GSS	0.224827	0.00160366552119129 (14/8730)	0.108591885441527 (91/838)	0.00662251655629139 (2/302)	0.113102595797281 (183/1618)	0.00143102461362335 (5/3494)	0.00053276505061268 (8/15016)	0.00916496945010183 (9/982)
rs6142264_GSS	0.433369	0.000114495076711701 (1/8734)	0 (0/838)	0 (0/302)	0.0814814814814815 (132/1620)	0.046078992558672 (161/3494)	0.0031316631130064 (47/15008)	0.0102040816326531 (10/980)
rs62355943_MAP3K1	1	0.0217889908256881 (190/8720)	0.155502392344498 (130/836)	0.0728476821192053 (22/302)	0.386617100371747 (624/1614)	0.0981682884945621 (343/3494)	0.118580765639589 (1778/14994)	0.114052953156823 (112/982)
rs62355944_MAP3K1	1	0.0179022263025017 (156/8714)	0.149164677804296 (125/838)	0.0695364238410596 (21/302)	0.382133995037221 (616/1612)	0.0790830945558739 (276/3490)	0.0901814300960512 (1352/14992)	0.102040816326531 (100/980)
rs62358073_MAP3K1	0.806145	0.0203028217481074 (177/8718)	0.149164677804296 (125/838)	0.0733333333333333 (22/300)	0.344913151364764 (556/1612)	0.0980335454019665 (339/3458)	0.11827167089622 (1771/14974)	0.110429447852761 (108/978)
rs62358074_MAP3K1	0.632855	0.0214597199908194 (187/8714)	0.156698564593301 (131/836)	0.0728476821192053 (22/302)	0.38695652173913 (623/1610)	0.0979381443298969 (342/3492)	0.117733529333155 (1762/14966)	0.116089613034623 (114/982)
rs62358076_MAP3K1	0.812952	0.0214203894616266 (187/8730)	0.156698564593301 (131/836)	0.0728476821192053 (22/302)	0.385429638854296 (619/1606)	0.0979381443298969 (342/3492)	0.117882384317909 (1768/14998)	0.11530612244898 (113/980)
rs62358104_MAP3K1	1	0.0215596330275229 (188/8720)	0.145584725536993 (122/838)	0.0728476821192053 (22/302)	0.389303482587065 (626/1608)	0.0979381443298969 (342/3492)	0.118082410988132 (1771/14998)	0.116326530612245 (114/980)
rs62358106_MAP3K1	1	0.0214252978918423 (187/8728)	0.144736842105263 (121/836)	0.0728476821192053 (22/302)	0.38909541511772 (628/1614)	0.0978820835718374 (342/3494)	0.118101839509464 (1772/15004)	0.116089613034623 (114/982)
rs634657_GCLC	0.25279	0.674442656860492 (5869/8702)	0.64578313253012 (536/830)	0.436666666666667 (131/300)	0.577351485148515 (933/1616)	0.503444316877153 (1754/3484)	0.47008547008547 (7040/14976)	0.477459016393443 (466/976)
rs6442101_MAP4	0.559441	0.872335495829472 (7530/8632)	0.639952153110048 (535/836)	0.666666666666667 (200/300)	0.76720901126408 (1226/1598)	0.775563258232236 (2685/3462)	0.698217201959717 (10261/14696)	0.735537190082645 (712/968)
rs6784598_NR1I2	0.475113	0.197126436781609 (1715/8700)	0.653937947494033 (548/838)	0.612582781456954 (185/302)	0.424937965260546 (685/1612)	0.609902690326274 (2131/3494)	0.59292509714592 (8850/14926)	0.548155737704918 (535/976)
rs6785049_NR1I2	0.634612	0.122524182404422 (1064/8684)	0.649164677804296 (544/838)	0.61 (183/300)	0.418633540372671 (674/1610)	0.60974212034384 (2128/3490)	0.593029490616622 (8848/14920)	0.545267489711934 (530/972)
rs6885541_MAP3K1	0.813744	0.731355345185869 (6335/8662)	0.620525059665871 (520/838)	0.847682119205298 (256/302)	0.592039800995025 (952/1608)	0.813145809414466 (2833/3484)	0.811002543166912 (12118/14942)	0.800204918032787 (781/976)
rs6949448_ABCB1	0.08282	0.783910947899931 (6831/8714)	0.577751196172249 (483/836)	0.698675496688742 (211/302)	0.63200498132005 (1015/1606)	0.507731958762887 (1773/3492)	0.555488782051282 (8319/14976)	0.572745901639344 (559/976)
rs6956344_CYP3A4	1	0.3351370020723 (2911/8686)	0.124105011933174 (104/838)	0.122516556291391 (37/302)	0.0354037267080745 (57/1610)	0.0931232091690544 (325/3490)	0.0901442307692308 (1350/14976)	0.129363449691992 (126/974)
rs702689_MAP3K1	0.677338	Not Found
rs702691_MAP3K1	1	0.299218929473926 (2605/8706)	0.385441527446301 (323/838)	0.701986754966887 (212/302)	0.101736972704715 (164/1612)	0.652298850574713 (2270/3480)	0.628561872909699 (9397/14950)	0.61530612244898 (603/980)
rs713729_PICK1	0.440337	0.0524747937671861 (458/8728)	0.156698564593301 (131/836)	0.228476821192053 (69/302)	0.190740740740741 (309/1620)	0.350515463917526 (1224/3492)	0.284587621975672 (4258/14962)	0.256646216768916 (251/978)
rs717620_ABCC2	0.539729	Not Found
rs725521_ACSS2	1	0.437485609026019 (3800/8686)	0.306954436450839 (256/834)	0.586092715231788 (177/302)	0.475155279503106 (765/1610)	0.592263610315186 (2067/3490)	0.618479281212284 (9224/14914)	0.605906313645621 (595/982)
rs72644086_MAP3K1	0.683859	0.0137488542621448 (120/8728)	0.176610978520286 (148/838)	0.06 (18/300)	0.202970297029703 (328/1616)	0.061282932416953 (214/3492)	0.0659421256167489 (989/14998)	0.0571428571428571 (56/980)
rs72644087_MAP3K1	0.675268	0.0123711340206186 (108/8730)	0.177033492822967 (148/836)	0.0596026490066225 (18/302)	0.203473945409429 (328/1612)	0.0609545715928695 (212/3478)	0.0660528422738191 (990/14988)	0.0570264765784114 (56/982)
rs726501_MAP3K1	1	0.021644525881814 (189/8732)	0.155131264916468 (130/838)	0.0728476821192053 (22/302)	0.369727047146402 (596/1612)	0.0977077363896848 (341/3490)	0.118094475580464 (1770/14988)	0.11530612244898 (113/980)
rs7265992_GSS	1	0.152962792834175 (1332/8708)	0.0715990453460621 (60/838)	0.126666666666667 (38/300)	0.221464019851117 (357/1612)	0.112672018348624 (393/3488)	0.148212379935966 (2222/14992)	0.149590163934426 (146/976)
rs72758038_MAP3K1	1	0.0213107241063245 (186/8728)	0.156324582338902 (131/838)	0.0728476821192053 (22/302)	0.38480697384807 (618/1606)	0.0982245131729668 (343/3492)	0.118844254637662 (1781/14986)	0.114285714285714 (112/980)
rs72758040_MAP3K1	0.48877	0.087436723423838 (760/8692)	0.149521531100478 (125/836)	0.178807947019868 (54/302)	0.0304347826086957 (49/1610)	0.341196777905639 (1186/3476)	0.252647098244203 (3770/14922)	0.257172131147541 (251/976)
rs72758096_MAP3K1	1	0.0964228387984407 (841/8722)	0.147129186602871 (123/836)	0.0728476821192053 (22/302)	0.378562577447336 (611/1614)	0.0977011494252874 (340/3480)	0.118342010412495 (1773/14982)	0.120162932790224 (118/982)
rs7311358_SLCO1B3	1	Not Found
rs7312051_	0.274232	0.331875719217491 (2884/8690)	0.0250596658711217 (21/838)	0.0033112582781457 (1/302)	0.0603985056039851 (97/1606)	0.0065864833906071 (23/3492)	0.00146705788210189 (22/14996)	0.0213849287169043 (21/982)
rs732262_TXNRD2	0.266824	0.101056499770326 (880/8708)	0.170644391408115 (143/838)	0.11 (33/300)	0.172029702970297 (278/1616)	0.166189111747851 (580/3490)	0.103759700294354 (1551/14948)	0.121676891615542 (119/978)
rs734111_GSS	1	Not Found
rs7349683_EPHA5	0.813744	0.127437485661849 (1111/8718)	0.288782816229117 (242/838)	0.341059602649007 (103/302)	0.428940568475452 (664/1548)	0.332856325128792 (1163/3494)	0.369416956405456 (5525/14956)	0.379591836734694 (372/980)
rs74762363_MAP3K1	1	Not Found
rs751019_PTK2B	0.801016	0.273680571560267 (2375/8678)	0.440191387559809 (368/836)	0.606666666666667 (182/300)	0.327950310559006 (528/1610)	0.519219736087206 (1810/3486)	0.468226303794074 (6985/14918)	0.448559670781893 (436/972)
rs7528588_	0.435674	0.0981651376146789 (856/8720)	0.252392344497608 (211/836)	0.172185430463576 (52/302)	0.276951672862454 (447/1614)	0.107101947308133 (374/3492)	0.152202937249666 (2280/14980)	0.140529531568228 (138/982)
rs76058858_MAP3K1	1	0.0376775080164911 (329/8732)	0.0572792362768496 (48/838)	0.0662251655629139 (20/302)	0.100991325898389 (163/1614)	0.0614236509758898 (214/3484)	0.0621416188825177 (932/14998)	0.0469387755102041 (46/980)
rs76418981_MAP3K1	1	Not Found
rs7643645_NR1I2	0.63426	0.123128311448975 (1069/8682)	0.532374100719424 (444/834)	0.317880794701987 (96/302)	0.437421777221527 (699/1598)	0.351490825688073 (1226/3488)	0.380735175744567 (5676/14908)	0.360369609856263 (351/974)
rs76578860_MAP3K1	1	0.00137614678899083 (12/8720)	0.00961538461538462 (8/832)	0 (0/302)	0.0815822002472188 (132/1618)	0.00559481743227326 (19/3396)	0.000667735042735043 (10/14976)	0.005175983436853 (5/966)
rs76792277_MAP2	0.759877	0.207635863334098 (1811/8722)	0.0645933014354067 (54/836)	0.0927152317880795 (28/302)	0.232716049382716 (377/1620)	0.0787063537492845 (275/3494)	0.0738742339461764 (1109/15012)	0.0816326530612245 (80/980)
rs77211654_MAP3K1	1	0.00229305205228159 (20/8722)	0.00835322195704057 (7/838)	0.00993377483443709 (3/302)	0.0459057071960298 (74/1612)	0.036697247706422 (128/3488)	0.0146019469262568 (219/14998)	0.026530612244898 (26/980)
rs7731700_MAP3K1	0.677338	0.548160299976564 (4678/8534)	0.453517587939698 (361/796)	0.771812080536913 (230/298)	0.205955334987593 (332/1612)	0.714370195150798 (2416/3382)	0.690754224481385 (10056/14558)	0.670912951167728 (632/942)
rs77371588_MAP3K1	1	0.0326535288725939 (285/8728)	0.0489260143198091 (41/838)	0.0562913907284768 (17/302)	0.0593325092707046 (96/1618)	0.0252004581901489 (88/3492)	0.0470603919477403 (706/15002)	0.0193482688391039 (19/982)
rs776746_CYP3A5	0.239072	0.697677092916283 (6067/8696)	0.208133971291866 (174/836)	0.0960264900662252 (29/302)	0.288819875776398 (465/1610)	0.069547796222095 (243/3494)	0.0715237968270897 (1073/15002)	0.156122448979592 (153/980)
rs7787082_ABCB1	1	0.55272852866682 (4801/8686)	0.26378896882494 (220/834)	0.206666666666667 (62/300)	0.446134347275032 (704/1578)	0.114810562571757 (400/3484)	0.155290331232399 (2316/14914)	0.185071574642127 (181/978)
rs78400191_MYH7B	1	0 (0/8720)	0 (0/838)	0 (0/302)	0.0184956843403206 (30/1622)	0 (0/3494)	0 (0/15002)	0 (0/980)
rs78489097_MAP3K1	1	0.00297755382501145 (26/8732)	0.00835322195704057 (7/838)	0.00993377483443709 (3/302)	0.0445544554455446 (72/1616)	0.036368843069874 (127/3492)	0.0145902731512325 (219/15010)	0.026530612244898 (26/980)
rs78686102_MAP3K1	1	0.0107798165137615 (94/8720)	0.045346062052506 (38/838)	0.0165562913907285 (5/302)	0.0587871287128713 (95/1616)	0.0228963938179737 (80/3494)	0.0379333333333333 (569/15000)	0.0132382892057026 (13/982)
rs7886_TPMT	0.759877	0.808513079394218 (7047/8716)	0.787081339712919 (658/836)	0.705298013245033 (213/302)	0.776266996291718 (1256/1618)	0.770904925544101 (2692/3492)	0.783646792050153 (11750/14994)	0.763265306122449 (748/980)
rs7909236_CYP2C8	1	0.0448497361780225 (391/8718)	0.270983213429257 (226/834)	0.208609271523179 (63/302)	0.0938271604938272 (152/1620)	0.286246418338109 (999/3490)	0.249766136576239 (3738/14966)	0.2280163599182 (223/978)
rs7910642_ABCC2	0.759877	0.127635197066911 (1114/8728)	0.128878281622912 (108/838)	0.135761589403974 (41/302)	0.291563275434243 (470/1612)	0.11763022323984 (411/3494)	0.116671108742004 (1751/15008)	0.143584521384929 (141/982)
rs7917432_RUFY2	1	0.543387952919455 (4709/8666)	0.273381294964029 (228/834)	0.19 (57/300)	0.149752475247525 (242/1616)	0.196129404968226 (679/3462)	0.152136065354225 (2272/14934)	0.198770491803279 (194/976)
rs79583267_MAP2	1	0 (0/8730)	0 (0/838)	0.0033112582781457 (1/302)	0.0408415841584158 (66/1616)	0.00457927876359473 (16/3494)	0.00026663111585122 (4/15002)	0.00306122448979592 (3/980)
rs7975631_	0.274232	0.632505175983437 (5499/8694)	0.069377990430622 (58/836)	0.0566666666666667 (17/300)	0.0665844636251541 (108/1622)	0.0915855752718947 (320/3494)	0.0617662753468517 (926/14992)	0.0846938775510204 (83/980)
rs7977213_SLCO1B3	1	0.423607915324436 (3682/8692)	0.684210526315789 (572/836)	0.572847682119205 (173/302)	0.75 (1212/1616)	0.57372346528973 (2000/3486)	0.541967388398824 (8110/14964)	0.568367346938776 (557/980)
rs79953845_MAP3K1	1	0.0358291226458429 (312/8708)	0.0567632850241546 (47/828)	0.0662251655629139 (20/302)	0.104838709677419 (169/1612)	0.0622478386167147 (216/3470)	0.0620408708427942 (929/14974)	0.0460122699386503 (45/978)
rs8058040_ABCC1	1	Not Found
rs818694_	1	0.436737980216241 (3797/8694)	0.156324582338902 (131/838)	0.196666666666667 (59/300)	0.0531520395550062 (86/1618)	0.351490825688073 (1226/3488)	0.319299652499332 (4778/14964)	0.315950920245399 (309/978)
rs832547_MAP3K1	0.813744	0.745298165137615 (6499/8720)	0.620525059665871 (520/838)	0.85 (255/300)	0.590965346534653 (955/1616)	0.812607449856733 (2836/3490)	0.811091854419411 (12168/15002)	0.802040816326531 (786/980)
rs832548_MAP3K1	0.815434	0.74598623853211 (6505/8720)	0.620525059665871 (520/838)	0.847682119205298 (256/302)	0.589727722772277 (953/1616)	0.812535775615341 (2839/3494)	0.811075569772091 (12171/15006)	0.801020408163265 (785/980)
rs832549_MAP3K1	0.813744	0.745362949393176 (6510/8734)	0.62200956937799 (520/836)	0.847682119205298 (256/302)	0.590458488228005 (953/1614)	0.812535775615341 (2839/3494)	0.811241498866516 (12167/14998)	0.80040733197556 (786/982)
rs832550_MAP3K1	0.813744	0.745747126436782 (6488/8700)	0.623501199040767 (520/834)	0.847682119205298 (256/302)	0.591697645600991 (955/1614)	0.813253012048193 (2835/3486)	0.811256509547336 (12151/14978)	0.80040733197556 (786/982)
rs832551_MAP3K1	0.813744	0.745519301470588 (6489/8704)	0.620525059665871 (520/838)	0.824503311258278 (249/302)	0.590234857849196 (955/1618)	0.812858783008037 (2832/3484)	0.805948252867431 (12086/14996)	0.797352342158859 (783/982)
rs832552_MAP3K1	1	0.1867829279486 (1628/8716)	0.37708830548926 (316/838)	0.655629139072848 (198/302)	0.100991325898389 (163/1614)	0.652897303499713 (2276/3486)	0.626838726932335 (9375/14956)	0.605532786885246 (591/976)
rs832553_MAP3K1	1	0.656450872359963 (5719/8712)	0.616945107398568 (517/838)	0.847682119205298 (256/302)	0.592317224287484 (956/1614)	0.812679288582903 (2833/3486)	0.810947930574099 (12148/14980)	0.793877551020408 (778/980)
rs832554_MAP3K1	1	0.656781609195402 (5714/8700)	0.616028708133971 (515/836)	0.846666666666667 (254/300)	0.590458488228005 (953/1614)	0.813646788990826 (2838/3488)	0.81104728827144 (12143/14972)	0.794297352342159 (780/982)
rs832555_MAP3K1	0.143972	0.993582397432959 (8670/8726)	0.926014319809069 (776/838)	0.986754966887417 (298/302)	0.919035846724351 (1487/1618)	0.973367697594502 (3399/3492)	0.97315838550686 (14611/15014)	0.975510204081633 (956/980)
rs832560_MAP3K1	1	0.656285911284762 (5711/8702)	0.618421052631579 (517/836)	0.847682119205298 (256/302)	0.591078066914498 (954/1614)	0.813612866168869 (2833/3482)	0.811340893929286 (12162/14990)	0.793877551020408 (778/980)
rs832564_MAP3K1	1	0.272685504249943 (2374/8706)	0.386634844868735 (324/838)	0.701986754966887 (212/302)	0.0987654320987654 (160/1620)	0.652411021814007 (2273/3484)	0.630028063610851 (9429/14966)	0.611451942740286 (598/978)
rs832565_MAP3K1	0.813744	0.746153846153846 (6499/8710)	0.620813397129187 (519/836)	0.847682119205298 (256/302)	0.591417910447761 (951/1608)	0.812428407789233 (2837/3492)	0.81154873164219 (12157/14980)	0.801635991820041 (784/978)
rs832566_MAP3K1	1	0.273834137376522 (2384/8706)	0.385265700483092 (319/828)	0.701986754966887 (212/302)	0.0987654320987654 (160/1620)	0.653295128939828 (2280/3490)	0.630681818181818 (9435/14960)	0.612244897959184 (600/980)
rs832567_MAP3K1	0.195961	0.649977032613689 (5660/8708)	0.4618138424821 (387/838)	0.774834437086093 (234/302)	0.203980099502488 (328/1608)	0.715596330275229 (2496/3488)	0.692939135077416 (10383/14984)	0.679303278688525 (663/976)
rs832568_MAP3K1	0.813744	0.746042670337233 (6504/8718)	0.609375 (507/832)	0.847682119205298 (256/302)	0.591078066914498 (954/1614)	0.812535775615341 (2839/3494)	0.811582599412864 (12164/14988)	0.798979591836735 (783/980)
rs832569_MAP3K1	0.813744	0.746208639705882 (6495/8704)	0.609785202863962 (511/838)	0.847682119205298 (256/302)	0.591304347826087 (952/1610)	0.812535775615341 (2839/3494)	0.811382439284761 (12161/14988)	0.800613496932515 (783/978)
rs832570_MAP3K1	1	0.415594855305466 (3619/8708)	0.398081534772182 (332/834)	0.706666666666667 (212/300)	0.099009900990099 (160/1616)	0.653448275862069 (2274/3480)	0.630394121576486 (9437/14970)	0.621926229508197 (607/976)
rs832571_MAP3K1	1	0.745754933455714 (6500/8716)	0.620525059665871 (520/838)	0.847682119205298 (256/302)	0.590570719602978 (952/1612)	0.812893982808023 (2837/3490)	0.811207471647765 (12160/14990)	0.801635991820041 (784/978)
rs832573_MAP3K1	1	0.515290871464705 (4482/8698)	0.455847255369928 (382/838)	0.774834437086093 (234/302)	0.208798017348203 (337/1614)	0.714367487120778 (2496/3494)	0.692764650914431 (10379/14982)	0.670756646216769 (656/978)
rs832575_MAP3K1	1	0.797479954180985 (6962/8730)	0.700477326968974 (587/838)	0.890728476821192 (269/302)	0.716316440049444 (1159/1618)	0.90011448196909 (3145/3494)	0.884353741496599 (13260/14994)	0.889002036659878 (873/982)
rs832576_MAP3K1	1	0.416013824884793 (3611/8680)	0.399038461538462 (332/832)	0.701986754966887 (212/302)	0.0995024875621891 (160/1608)	0.653049482163406 (2270/3476)	0.631297607911266 (9448/14966)	0.621428571428571 (609/980)
rs832577_MAP3K1	1	0.274137931034483 (2385/8700)	0.387290167865707 (323/834)	0.701986754966887 (212/302)	0.099009900990099 (160/1616)	0.652522935779816 (2276/3488)	0.630077498663816 (9431/14968)	0.613034623217923 (602/982)
rs832579_MAP3K1	1	0.335579828026958 (2888/8606)	0.391990291262136 (323/824)	0.711409395973154 (212/298)	0.0982694684796045 (159/1618)	0.658858858858859 (2194/3330)	0.629790460435622 (9137/14508)	0.616033755274262 (584/948)
rs832580_MAP3K1	1	0.335361653272101 (2921/8710)	0.38755980861244 (324/836)	0.708609271523179 (214/302)	0.099009900990099 (160/1616)	0.652897303499713 (2276/3486)	0.630373831775701 (9443/14980)	0.616803278688525 (602/976)
rs832582_MAP3K1	0.813744	0.745916724177594 (6485/8694)	0.608851674641148 (509/836)	0.847682119205298 (256/302)	0.590234857849196 (955/1618)	0.813001145475372 (2839/3492)	0.811173408089708 (12153/14982)	0.80040733197556 (786/982)
rs832583_MAP3K1	0.813744	Not Found
rs832584_MAP3K1	0.813744	0.746326905417815 (6502/8712)	0.609785202863962 (511/838)	0.846666666666667 (254/300)	0.591078066914498 (954/1614)	0.812535775615341 (2839/3494)	0.81158357771261 (12177/15004)	0.8 (784/980)
rs832585_MAP3K1	1	0.322217111315547 (2802/8696)	0.386634844868735 (324/838)	0.7 (210/300)	0.101109741060419 (164/1622)	0.653184165232358 (2277/3486)	0.629592518370073 (9425/14970)	0.614052953156823 (603/982)
rs832586_MAP3K1	0.593282	0.80188246097337 (6986/8712)	0.733890214797136 (615/838)	0.903973509933775 (273/302)	0.717016029593095 (1163/1622)	0.927876359473383 (3242/3494)	0.913321776236832 (13698/14998)	0.904081632653061 (886/980)
rs854518_PPP1R9A	0.81355	0.248623853211009 (2168/8720)	0.350835322195704 (294/838)	0.592715231788079 (179/302)	0.399375 (639/1600)	0.375429553264605 (1311/3492)	0.431766591000134 (6467/14978)	0.399590163934426 (390/976)
rs860580_MAP3K1	0.813744	0.670838117106774 (5843/8710)	0.620192307692308 (516/832)	0.847682119205298 (256/302)	0.591925465838509 (953/1610)	0.812893982808023 (2837/3490)	0.811566168623266 (12167/14992)	0.796938775510204 (781/980)
rs860581_MAP3K1	1	0.797957778797614 (6955/8716)	0.712918660287081 (596/836)	0.890728476821192 (269/302)	0.716584158415842 (1158/1616)	0.9 (3141/3490)	0.884138207043757 (13255/14992)	0.889002036659878 (873/982)
rs861283_MAP3K1	0.817095	0.74551724137931 (6486/8700)	0.620525059665871 (520/838)	0.847682119205298 (256/302)	0.589108910891089 (952/1616)	0.812714776632302 (2838/3492)	0.811174823309775 (12166/14998)	0.8 (784/980)
rs863840_MAP3K1	1	0.745244098097639 (6503/8726)	0.620525059665871 (520/838)	0.847682119205298 (256/302)	0.590570719602978 (952/1612)	0.813180515759312 (2838/3490)	0.811441525536738 (12170/14998)	0.79938900203666 (785/982)
rs8652_PRR13	0.339374	0.486037387491346 (4212/8666)	0.229116945107399 (192/838)	0.162251655629139 (49/302)	0.183559950556242 (297/1618)	0.143757159221077 (502/3492)	0.177518345563709 (2661/14990)	0.171779141104294 (168/978)
rs865570_MAP3K1	1	0.274449035812672 (2391/8712)	0.386363636363636 (323/836)	0.697986577181208 (208/298)	0.0988875154511743 (160/1618)	0.652722063037249 (2278/3490)	0.629792919171677 (9428/14970)	0.612244897959184 (600/980)
rs866222_MAP3K1	0.813744	0.74564020192749 (6499/8716)	0.620813397129187 (519/836)	0.847682119205298 (256/302)	0.588599752168525 (950/1614)	0.813001145475372 (2839/3492)	0.811358485535262 (12172/15002)	0.80040733197556 (786/982)
rs866223_MAP3K1	1	0.269629288510246 (2342/8686)	0.383971291866029 (321/836)	0.7 (210/300)	0.101736972704715 (164/1612)	0.652698048220436 (2274/3484)	0.628714859437751 (9393/14940)	0.612474437627812 (599/978)
rs868755_ABCB1	1	0.924152153987168 (8066/8728)	0.624105011933174 (523/838)	0.663333333333333 (199/300)	0.589219330855019 (951/1614)	0.551318807339449 (1923/3488)	0.576707202993452 (8631/14966)	0.596509240246407 (581/974)
rs895380_MAP3K1	1	0.0213204951856946 (186/8724)	0.156324582338902 (131/838)	0.0728476821192053 (22/302)	0.38695652173913 (623/1610)	0.0981067125645439 (342/3486)	0.118145430286858 (1771/14990)	0.116326530612245 (114/980)
rs899966_BCL2	0.162336	0.415862068965517 (3618/8700)	0.633651551312649 (531/838)	0.688741721854305 (208/302)	0.525371287128713 (849/1616)	0.616265750286369 (2152/3492)	0.710101414464905 (10643/14988)	0.631632653061225 (619/980)
rs903880_ABCC1	1	0.742679271385751 (6442/8674)	0.177804295942721 (149/838)	0.316666666666667 (95/300)	0.041358024691358 (67/1620)	0.164948453608247 (576/3492)	0.227315247895229 (3402/14966)	0.221995926680244 (218/982)
rs919840_	0.274232	0.461104718066743 (4007/8690)	0.943914081145585 (791/838)	0.943708609271523 (285/302)	0.930246913580247 (1507/1620)	0.90836197021764 (3172/3492)	0.938358905937292 (14066/14990)	0.916155419222904 (896/978)
rs9686160_MAP3K1	1	0.0368792599805258 (303/8216)	0.0594059405940594 (48/808)	0.0684931506849315 (20/292)	0.107470511140236 (164/1526)	0.0631238990017616 (215/3406)	0.0634698727806515 (908/14306)	0.0480769230769231 (45/936)
rs9687226_MAP3K1	1	0.037534435261708 (327/8712)	0.0572792362768496 (48/838)	0.0662251655629139 (20/302)	0.10210396039604 (165/1616)	0.0619621342512909 (216/3486)	0.0620330843116329 (930/14992)	0.0459183673469388 (45/980)
rs980084_SLCO1B3	1	0.520914732245461 (4533/8702)	0.782296650717703 (654/836)	0.887417218543046 (268/302)	0.660669975186104 (1065/1612)	0.654836863194047 (2288/3494)	0.810772927513016 (12147/14982)	0.752545824847251 (739/982)
rs9815093_MAATS1	0.195961	0.672413793103448 (5850/8700)	0.334939759036145 (278/830)	0.221854304635762 (67/302)	0.205700123915737 (332/1614)	0.24482163406214 (851/3476)	0.208993288590604 (3114/14900)	0.256673511293634 (250/974)
rs986049_MAP3K1	0.813744	0.628393925448688 (5462/8692)	0.617505995203837 (515/834)	0.846666666666667 (254/300)	0.591470951792336 (957/1618)	0.812821980538065 (2840/3494)	0.810973167801362 (12150/14982)	0.793279022403259 (779/982)
